# Supplementary material for: How Do You Identify m6 A Methylation in Transcriptomes at High Resolution? A Comparison of Recent Datasets
Source: Front Genet. 2020 May 20;11:398. doi: 10.3389/fgene.2020.00398 (PMC7251061; doi:10.3389/fgene.2020.00398)
Supplement: Supplementary file 1 [file Data_Sheet_1.csv]

Supplementary Data Sheet: Column 1; gene name	Columns 2-17; number of m6A sites detected per gene for specified methods and thresholds	Columns 18-23; expression decile for the given gene in the specified cell line	where 10 is the highest expression.
genename	dartseq_h	dartseq_l	dartseq_m3	m6aclip_a549	m6aclip_cd8T	m6aclip_hela_cy_polya	m6arefseq	mazter	mazter_cond	miclip_cims	miclip_cits	miclip_molm13	nanoCompore_001	whistle_0.95	yeoNanopore	yeoNanopore_30X	exp_decile_hek293	exp_decile_hek293t	exp_decile_molm13	exp_decile_hela	exp_decile_a549	exp_decile_cd8t
A4GALT	0	0	0	1	0	1	0	0	0	0	0	0	0	0	0	0	0	0	0	3	5	0
AACS	1	1	0	1	0	0	0	0	0	0	0	0	0	0	0	0	3	4	4	6	5	5
AADAC	0	0	0	1	0	0	0	0	0	0	0	0	0	0	0	0	0	0	0	0	1	0
AADAT	1	1	0	0	0	0	0	0	0	0	0	0	0	0	0	0	6	4	0	0	3	0
AAED1	0	1	0	1	0	1	0	0	0	1	0	0	0	1	0	0	0	0	0	6	2	2
AAGAB	1	1	0	0	0	0	0	0	0	0	0	0	0	0	1	0	9	9	7	9	9	6
AAMP	0	0	0	0	0	0	0	0	0	0	1	0	0	0	1	0	10	10	8	9	8	8
AAR2	1	1	0	1	1	1	0	0	0	1	1	1	0	1	1	1	7	8	0	7	5	7
AARS	1	1	0	1	1	1	0	1	0	1	1	1	1	0	1	1	10	10	10	9	9	9
AARS2	1	1	0	1	1	1	0	0	0	1	0	0	0	1	1	0	5	7	5	3	3	4
AASDH	0	1	0	1	1	1	0	1	0	0	0	0	0	1	1	0	4	5	4	3	5	6
AASDHPPT	1	1	0	0	0	0	0	1	0	1	0	1	0	0	1	1	7	8	9	7	8	6
AASS	0	1	1	0	0	0	0	0	0	0	0	0	0	0	0	0	4	5	0	0	0	1
AATF	0	0	0	1	0	1	0	1	0	0	0	1	0	0	0	0	9	10	9	9	0	0
ABAT	0	0	0	0	0	0	0	0	0	0	0	0	0	0	1	0	0	1	2	0	1	5
ABCA1	0	0	0	1	0	0	0	0	0	0	0	0	0	0	0	0	0	0	3	0	6	2
ABCA2	0	0	0	0	1	1	1	1	0	0	0	0	0	0	0	0	3	5	4	6	6	5
ABCA3	0	1	1	1	0	1	1	1	0	1	0	0	0	1	1	0	3	6	0	5	6	3
ABCA5	1	1	0	0	0	0	0	0	0	0	0	0	0	0	0	0	2	2	0	2	0	0
ABCA7	0	1	0	0	1	1	0	0	0	0	0	0	0	0	0	0	2	2	3	7	2	6
ABCB1	0	0	0	0	1	0	0	0	0	0	0	0	0	1	0	0	0	5	0	0	4	7
ABCB10	1	1	1	1	1	1	0	1	0	1	1	1	0	0	1	0	8	9	8	4	3	2
ABCB6	0	0	0	1	0	1	0	0	0	0	0	0	0	0	0	0	0	0	0	6	3	2
ABCB7	1	1	0	0	0	0	0	0	0	1	0	0	0	1	0	0	6	6	9	8	4	5
ABCB8	0	1	0	0	0	0	0	0	0	1	0	0	0	0	0	0	4	5	2	6	6	2
ABCC1	1	1	1	1	1	1	0	0	0	0	1	0	0	0	1	0	7	7	5	5	9	8
ABCC2	0	0	0	1	0	1	0	0	0	0	0	0	0	0	0	0	0	0	0	5	10	1
ABCC3	0	0	0	1	0	1	0	0	0	0	0	0	0	0	0	0	0	0	0	5	10	2
ABCC4	0	1	1	0	0	0	0	0	1	0	0	0	0	0	0	0	6	6	6	1	9	2
ABCC5	0	1	0	1	0	1	0	0	0	0	0	0	0	0	0	0	6	8	2	6	5	4
ABCC6	0	0	0	0	0	0	0	0	0	0	0	0	0	0	1	0	0	0	0	3	1	0
ABCD1	0	0	0	0	0	1	0	0	0	0	0	0	0	0	1	0	0	8	6	5	1	1
ABCD2	0	0	0	0	1	0	0	0	0	0	0	0	0	1	0	0	0	0	0	0	0	3
ABCD3	1	1	0	0	0	0	1	0	0	0	0	0	0	1	0	0	9	9	7	7	5	4
ABCD4	1	1	0	1	0	1	0	0	0	1	0	0	0	0	1	0	7	7	4	6	6	4
ABCE1	1	1	1	0	0	1	1	0	0	1	0	0	0	1	0	0	10	10	10	7	10	10
ABCF1	1	1	0	1	1	1	0	1	1	1	1	1	0	0	1	0	10	10	8	9	0	0
ABCF2	1	1	0	1	1	1	0	0	0	1	1	1	0	1	1	0	6	7	7	8	8	6
ABCF3	1	1	0	0	1	1	0	0	0	1	0	0	0	1	0	0	6	7	5	8	6	8
ABCG1	0	0	0	0	1	1	0	0	0	0	0	0	0	0	0	0	0	0	0	3	3	10
ABHD10	1	1	1	1	1	1	0	0	0	0	0	0	0	0	1	1	9	8	7	7	8	5
ABHD11	0	0	0	0	0	1	0	1	0	0	0	0	0	0	1	0	5	4	4	7	3	2
ABHD12	1	1	1	1	0	1	0	0	0	1	0	1	0	0	1	0	7	7	7	7	9	6
ABHD13	0	0	0	1	1	1	0	0	0	0	0	1	0	1	1	0	1	2	6	2	5	6
ABHD14A	1	1	0	0	0	1	0	0	0	0	0	0	0	0	1	0	4	3	4	7	0	0
ABHD14B	0	1	0	0	0	0	0	0	0	0	0	1	0	1	1	1	8	7	9	9	7	9
ABHD15	1	1	0	1	1	1	0	0	0	0	0	0	0	1	0	0	3	4	4	3	4	5
ABHD17A	0	0	0	0	0	0	0	1	0	0	0	0	0	0	1	0	2	4	0	7	6	9
ABHD17B	1	1	0	1	1	1	1	0	0	0	0	1	0	1	1	0	6	7	0	7	7	7
ABHD17C	1	1	0	1	0	1	0	1	1	0	0	1	0	0	1	0	6	7	0	8	7	0
ABHD2	1	1	1	1	0	0	0	1	0	0	1	0	0	0	1	0	5	6	8	3	8	6
ABHD3	1	1	0	1	0	1	1	0	0	0	0	0	0	0	1	0	6	7	6	8	8	8
ABHD4	0	1	1	1	1	1	0	1	0	0	0	0	0	1	1	0	2	4	4	6	9	5
ABHD5	1	1	0	1	1	1	1	1	0	1	0	0	0	1	0	0	3	4	2	7	7	6
ABHD6	0	0	0	1	1	1	0	1	0	0	1	0	0	0	1	0	5	6	2	6	4	3
ABHD8	0	0	0	0	0	0	0	0	0	0	0	0	0	0	1	0	1	4	1	4	3	2
ABI1	1	1	0	0	0	1	0	0	0	0	0	1	0	0	1	0	7	7	9	6	8	9
ABI2	1	1	1	1	0	1	0	1	0	0	0	0	0	0	1	0	3	3	5	7	6	5
ABI3BP	0	0	0	1	0	0	0	0	0	0	0	0	0	0	0	0	0	0	0	0	1	1
ABL1	1	1	0	1	1	1	0	1	1	0	1	1	0	1	1	0	7	8	6	7	9	5
ABL2	1	1	0	1	1	0	0	1	0	1	1	1	0	0	1	0	6	5	3	3	8	9
ABLIM1	1	1	0	1	1	1	0	0	0	1	0	0	0	0	1	0	7	8	0	6	9	10
ABR	0	1	1	1	1	1	0	0	0	0	1	1	0	0	1	0	5	6	7	5	0	0
ABRACL	1	1	1	0	0	0	0	0	0	0	0	0	1	0	0	0	10	10	0	8	8	9
ABT1	1	1	0	1	1	1	1	1	0	1	1	1	0	1	1	1	8	8	8	7	6	9
ABTB1	0	0	0	0	0	0	0	0	0	0	0	0	0	1	0	0	0	0	3	6	4	8
ABTB2	0	0	0	1	0	0	0	0	0	0	0	0	0	0	1	1	2	3	1	1	8	2
AC003002.4	0	0	0	0	1	0	0	0	0	1	0	1	0	0	0	0	1	0	1	0	0	1
AC003002.6	0	1	0	0	0	0	0	0	0	0	1	0	0	0	0	0	1	1	0	0	0	0
AC003006.7	0	0	0	0	1	0	0	0	0	0	0	0	0	0	0	0	0	0	0	0	0	1
AC004381.6	0	1	0	0	0	0	0	0	1	0	0	1	0	0	0	0	0	0	0	4	2	0
AC005082.1	0	1	0	0	0	0	0	0	0	0	0	0	0	0	0	0	0	1	0	0	0	0
AC005544.1	0	0	0	1	0	0	0	0	0	0	0	0	0	0	0	0	0	0	0	0	1	0
AC005779.2	0	0	0	1	0	0	0	0	0	1	0	0	0	0	0	0	1	0	0	0	1	0
AC006132.1	0	1	0	0	0	1	0	0	0	0	0	0	0	0	0	0	0	0	0	8	0	0
AC006538.4	0	1	0	0	0	0	0	0	0	1	0	0	0	0	0	0	0	0	0	0	1	0
AC007040.11	0	1	0	0	0	0	0	0	0	0	0	0	0	0	0	0	0	1	0	0	0	0
AC007390.5	1	1	1	0	0	0	1	0	0	0	0	0	0	0	0	0	0	0	0	9	10	9
AC008443.1	0	1	0	1	0	1	0	0	0	1	0	0	0	0	1	0	0	1	0	0	0	0
AC009403.2	0	0	0	0	0	0	0	0	0	0	0	0	0	0	1	0	0	0	0	6	0	0
AC010536.1	0	0	0	0	1	0	0	0	0	0	0	0	0	0	0	0	0	0	0	0	0	1
AC010547.9	0	1	1	0	0	0	0	0	0	0	0	0	0	0	1	0	0	0	0	0	5	5
AC010642.1	1	1	0	1	1	1	0	0	0	0	0	1	0	0	1	0	0	1	1	1	1	1
AC011530.4	1	0	0	0	0	0	0	0	0	0	0	0	0	0	0	0	0	1	0	0	0	0
AC012360.2	0	0	0	0	0	1	0	0	0	0	0	0	0	0	0	0	0	0	0	1	0	0
AC022400.2	0	0	0	0	0	1	0	0	0	0	0	0	0	0	0	0	0	0	0	2	0	0
AC024592.12	0	0	0	0	0	0	0	0	0	0	0	1	0	0	0	0	0	0	0	3	1	0
AC026740.1	0	0	0	0	1	0	0	0	0	0	0	0	0	0	0	0	1	1	0	0	0	0
AC027307.3	0	0	0	0	0	0	0	0	0	0	0	0	0	0	1	0	0	1	0	0	0	0
AC027763.2	0	0	0	0	0	1	0	0	0	0	0	0	0	0	1	0	0	0	0	3	3	6
AC037459.4	0	0	0	0	0	0	0	0	0	0	0	0	0	1	0	0	0	0	0	4	0	0
AC104534.3	0	0	0	0	0	0	1	0	0	1	0	1	1	1	0	0	1	1	1	0	0	0
AC129492.6	0	0	0	0	1	0	0	0	0	0	0	0	0	0	0	0	0	0	0	0	0	1
AC138969.4	0	0	0	0	0	0	0	1	0	0	0	0	0	0	0	0	0	0	0	7	0	0
AC139100.2	0	1	0	0	1	0	0	0	0	0	0	0	0	0	0	0	0	1	0	2	2	6
ACAA1	0	0	0	1	0	1	1	1	0	1	0	0	0	0	1	0	3	4	5	6	6	6
ACAA2	1	1	0	0	0	0	0	1	0	0	0	0	0	0	0	0	6	7	9	9	8	7
ACACA	1	1	0	1	0	1	0	0	0	0	0	1	0	0	1	0	8	8	7	8	5	2
ACACB	0	0	0	1	1	0	0	0	0	0	0	0	0	1	0	0	1	1	1	1	2	4
ACAD10	0	0	0	0	0	0	1	0	0	1	0	0	0	0	1	0	3	2	4	3	5	3
ACAD11	0	1	0	0	0	0	1	0	0	0	0	0	0	0	1	0	0	0	1	4	0	0
ACAD8	0	1	0	1	0	1	0	0	0	0	0	0	0	0	0	0	6	6	5	5	7	5
ACAD9	0	1	0	1	1	1	0	0	0	1	0	1	0	0	0	0	8	8	4	8	7	5
ACADM	1	1	0	1	0	1	0	0	0	0	0	1	1	0	0	0	9	9	9	8	6	7
ACADSB	1	1	0	0	1	1	0	1	0	1	0	0	0	0	1	0	6	5	3	4	5	5
ACADVL	0	0	0	0	0	0	0	0	0	0	0	1	0	0	0	0	9	8	9	10	9	9
ACAP2	0	1	1	0	0	0	0	0	0	0	0	0	0	0	0	0	5	5	7	5	4	6
ACAP3	0	0	0	0	0	0	1	0	0	1	1	0	0	0	0	0	4	5	2	4	3	4
ACAT1	1	0	0	0	0	0	1	1	0	0	0	0	1	0	0	0	10	10	9	9	9	6
ACAT2	1	0	0	0	0	0	0	1	0	0	0	0	0	0	1	0	9	10	9	8	8	6
ACBD3	1	1	0	1	1	1	1	1	0	1	1	1	0	1	1	0	9	9	7	6	7	7
ACBD4	0	0	0	0	0	0	0	0	0	0	0	0	0	0	1	0	2	2	2	5	7	6
ACBD5	0	1	0	1	0	1	0	0	0	0	0	0	0	0	1	0	4	6	5	6	8	4
ACBD6	1	1	0	0	0	1	1	1	0	0	0	1	0	0	1	1	7	6	8	9	0	0
ACER3	1	1	1	1	0	1	0	0	0	0	0	0	0	0	0	0	3	4	5	4	6	3
ACIN1	1	1	0	1	1	1	0	0	0	1	0	1	0	1	1	0	10	10	8	8	10	10
ACKR3	0	0	0	0	0	1	0	0	0	0	0	0	0	0	0	0	0	0	0	6	1	0
ACLY	1	0	0	1	1	1	1	1	0	1	0	1	0	0	0	0	10	10	9	9	9	9
ACN9	1	0	0	1	1	1	0	0	0	0	0	1	0	0	1	1	0	0	9	9	6	4
ACO1	0	1	0	0	0	0	0	1	0	0	0	0	0	0	0	0	5	6	6	4	8	2
ACO2	1	1	1	0	0	0	1	1	0	0	1	1	0	0	1	0	8	9	9	7	9	9
ACOT13	1	1	0	0	0	1	0	0	0	0	1	0	0	0	1	0	4	3	7	9	10	7
ACOT2	0	0	0	0	0	0	0	0	0	0	0	0	0	0	1	0	4	3	9	7	10	7
ACOT7	0	1	0	0	0	0	0	1	0	0	0	0	0	0	1	0	8	8	7	9	3	1
ACOT8	0	1	0	0	0	0	0	0	0	0	0	0	0	0	1	1	2	3	7	8	8	7
ACOT9	0	1	0	0	0	0	0	0	0	0	0	0	0	0	0	0	5	5	4	9	9	6
ACOX1	0	1	0	0	0	0	0	0	0	0	0	0	0	0	0	0	5	4	5	4	5	5
ACOX3	0	1	0	0	1	1	0	0	0	0	0	0	0	0	1	0	3	2	6	2	3	5
ACP1	1	1	0	0	0	1	1	0	0	0	0	0	0	0	1	1	10	10	10	10	9	6
ACP2	1	1	0	1	1	1	0	0	0	0	0	0	0	1	0	0	6	7	2	4	5	4
ACP6	0	0	0	0	0	0	0	0	0	0	0	0	0	0	1	0	3	4	1	7	6	5
ACPL2	0	1	0	1	1	0	0	0	0	0	0	0	0	0	1	0	0	0	1	3	5	5
ACSF2	0	1	0	0	0	0	0	1	0	0	0	0	0	0	0	0	6	4	6	6	4	3
ACSF3	0	1	0	1	1	1	0	0	0	1	0	1	0	0	1	0	2	3	5	8	1	3
ACSL1	1	1	0	0	1	1	1	0	0	0	0	1	0	0	1	0	6	6	9	3	0	0
ACSL3	1	1	0	1	1	1	1	1	0	0	0	1	0	1	1	0	8	9	8	7	9	7
ACSL4	1	1	0	0	0	0	0	1	0	0	0	0	0	0	1	0	8	8	9	6	8	7
ACSL5	0	0	0	0	1	0	0	0	0	0	0	0	0	0	0	0	0	0	7	5	1	8
ACSM3	0	0	0	1	0	0	0	0	0	0	0	0	0	0	0	0	0	0	3	2	7	2
ACSS1	0	1	0	0	0	0	0	1	0	0	0	0	0	0	1	0	5	4	5	0	9	9
ACSS2	0	1	0	0	0	1	0	0	0	0	0	0	0	0	0	0	4	5	8	7	3	3
ACTA2	1	1	0	0	0	0	0	0	0	0	0	0	0	0	0	0	0	0	7	3	8	4
ACTB	1	1	1	1	1	1	0	1	0	1	1	1	1	1	1	1	10	10	10	10	9	9
ACTBL2	0	0	0	0	0	0	0	0	0	0	0	0	0	1	0	0	0	0	7	0	0	0
ACTG1	1	0	0	1	1	1	1	1	0	1	1	1	1	1	1	1	10	10	10	10	10	10
ACTL6A	1	1	0	0	0	0	0	1	0	0	0	0	0	0	0	0	9	9	8	10	9	7
ACTN1	0	1	1	1	1	1	0	1	0	0	0	0	0	0	0	0	9	9	10	7	10	10
ACTN4	0	0	0	1	0	0	0	1	1	1	0	1	0	0	1	0	9	10	10	9	10	10
ACTR10	0	1	0	0	0	1	0	0	0	0	0	0	0	1	0	0	7	9	8	9	9	8
ACTR1A	1	0	1	1	1	1	1	1	0	1	1	1	0	1	1	1	9	10	8	9	10	9
ACTR1B	0	0	0	0	0	0	0	1	0	0	0	0	0	0	1	0	8	8	8	8	9	10
ACTR2	1	1	1	1	0	0	0	1	0	0	1	1	1	1	1	1	10	10	10	9	9	7
ACTR3	1	1	0	0	0	0	0	0	0	0	0	0	1	0	1	1	9	9	10	9	8	9
ACTR3B	1	1	0	1	0	1	0	0	0	0	0	0	0	0	0	0	1	2	5	6	4	2
ACTR5	0	1	0	1	1	1	0	0	0	0	0	0	0	1	0	0	4	3	3	4	5	4
ACTR6	1	1	0	0	0	0	0	0	0	1	0	0	0	1	1	1	8	8	7	7	5	5
ACTR8	0	1	0	0	0	1	0	0	0	1	0	0	0	1	1	0	6	7	6	6	3	3
ACTRT3	0	0	0	1	0	1	0	0	0	0	0	0	0	0	0	0	1	2	0	3	1	0
ACVR1	0	1	0	1	1	0	0	0	0	0	0	0	0	1	0	0	3	4	2	2	6	5
ACVR1B	1	1	1	1	0	1	0	1	0	1	0	0	0	1	1	0	6	6	4	4	8	7
ACVR2A	0	1	0	1	1	1	0	0	0	0	0	0	0	1	0	0	2	4	0	0	2	2
ACVR2B	1	1	1	1	0	0	0	1	0	1	0	0	0	1	1	0	7	5	2	2	5	1
ACY1	1	1	0	0	0	0	1	0	0	0	0	0	0	0	1	0	0	0	7	9	0	0
ACYP1	1	1	0	0	1	1	0	1	0	0	0	0	0	0	1	1	7	6	4	9	6	3
ACYP2	0	0	1	0	0	0	0	0	0	0	0	0	0	0	0	0	1	1	4	7	2	3
AD000671.6	0	0	0	0	1	1	0	0	0	0	0	0	0	0	0	0	0	0	0	0	9	10
ADA	0	1	0	0	0	0	0	1	0	0	0	0	0	0	0	0	6	5	9	8	8	8
ADAL	0	1	0	0	0	0	0	0	0	0	0	0	0	0	0	0	3	3	2	6	3	4
ADAM10	1	1	1	1	1	1	1	0	0	1	0	1	0	0	0	0	4	5	9	6	0	0
ADAM11	0	1	1	0	0	0	0	0	0	0	0	0	0	0	0	0	4	4	0	0	1	0
ADAM12	0	0	0	1	0	0	0	0	0	0	0	0	0	0	0	0	0	0	0	1	5	2
ADAM15	0	0	0	0	0	0	1	0	0	0	0	0	0	0	1	0	6	8	5	9	5	2
ADAM17	1	1	0	1	1	1	0	0	0	0	0	1	0	1	0	0	4	4	6	3	3	4
ADAM23	1	1	1	1	0	0	0	0	0	0	1	0	0	0	0	0	2	3	0	0	5	1
ADAM33	0	0	0	0	0	0	0	0	0	0	0	0	0	1	0	0	0	0	0	0	0	0
ADAM9	0	0	0	1	0	1	0	0	1	0	0	1	0	1	0	0	8	9	8	7	8	0
ADAMTS1	1	1	0	0	0	1	1	1	0	1	1	0	0	1	1	0	10	10	0	3	1	0
ADAMTS12	0	0	0	1	0	0	0	0	0	0	0	0	0	0	0	0	0	0	0	0	2	0
ADAMTS15	0	0	0	1	0	0	0	0	0	0	0	0	0	1	0	0	0	0	0	0	2	0
ADAMTS17	0	0	0	0	0	0	0	0	0	0	0	0	0	1	0	0	0	0	0	0	0	2
ADAMTS3	0	1	0	0	0	0	1	0	0	0	0	0	0	0	0	0	1	3	0	0	0	0
ADAMTS4	0	0	0	0	0	0	0	0	0	0	0	0	0	1	0	0	0	0	1	0	0	0
ADAMTS5	0	0	0	0	0	0	0	0	0	0	0	0	0	1	0	0	0	0	0	0	0	0
ADAMTS8	0	0	0	0	0	0	0	0	0	0	0	0	0	1	0	0	0	0	0	0	1	0
ADAMTS9	0	0	0	1	0	0	0	0	0	0	0	0	0	0	0	0	1	1	0	0	8	0
ADAMTSL4	0	0	0	0	0	1	0	0	0	0	0	0	0	0	0	0	0	0	4	5	0	0
ADAP1	0	1	0	0	0	0	0	0	0	1	0	0	0	0	0	0	0	1	7	0	0	3
ADAP2	0	0	0	1	0	0	0	1	0	0	0	0	0	0	0	0	2	2	1	0	2	1
ADAR	1	1	0	1	1	1	1	1	0	1	1	1	0	1	1	1	10	10	9	8	9	9
ADARB1	0	1	0	1	1	1	0	0	0	0	0	1	0	0	1	0	4	4	5	8	3	6
ADARB2	0	0	0	0	1	0	0	0	0	0	0	0	0	0	0	0	0	0	0	0	0	10
ADAT1	0	0	0	1	1	1	0	0	0	0	0	0	0	0	0	0	4	6	3	8	2	0
ADAT2	0	1	0	1	0	0	0	0	0	1	0	1	0	0	0	0	6	4	3	4	3	3
ADAT3	0	0	0	0	0	1	0	0	0	1	0	0	0	0	1	0	2	3	1	2	0	0
ADCK1	0	0	0	0	0	0	0	0	0	0	0	0	0	0	1	0	2	3	3	4	3	1
ADCK2	1	1	0	1	0	1	1	1	1	1	1	0	0	0	1	1	6	7	2	4	4	4
ADCK3	0	0	0	0	0	1	0	1	0	0	1	0	0	0	0	0	0	0	8	7	5	6
ADCK4	0	0	0	1	0	0	0	0	0	0	0	1	0	0	0	0	0	0	5	6	1	2
ADCY1	1	1	1	1	0	0	0	0	0	0	1	0	0	0	1	0	2	3	1	0	4	0
ADCY3	1	1	0	1	0	1	1	0	0	1	1	1	0	1	1	0	6	6	4	9	9	5
ADCY6	0	1	0	1	0	1	0	1	0	0	1	0	0	1	1	0	3	6	0	4	0	0
ADCY7	0	0	0	1	1	1	0	0	0	0	0	1	0	1	0	0	0	0	5	3	6	7
ADCY9	0	1	0	1	0	1	0	0	0	1	1	0	0	1	1	0	5	5	8	3	5	3
ADCYAP1R1	0	1	0	0	0	0	0	0	0	0	0	0	0	0	0	0	0	1	0	0	0	0
ADD1	1	1	1	1	1	1	1	1	0	0	1	1	0	0	1	0	8	9	8	8	10	10
ADD2	0	1	0	1	0	0	0	1	0	0	0	0	0	0	0	0	5	6	0	0	7	0
ADD3	1	1	0	1	1	1	1	0	0	1	0	0	0	1	1	0	8	8	7	6	8	10
ADH5	0	1	0	0	0	0	1	1	0	0	0	0	1	0	1	0	9	9	9	9	5	3
ADI1	1	1	0	1	0	1	0	0	0	1	0	0	0	1	1	1	7	9	9	9	5	4
ADIPOR1	1	1	0	1	0	1	0	0	0	1	1	1	0	1	0	0	10	10	9	10	9	8
ADIPOR2	1	1	0	1	1	1	0	1	0	1	1	1	0	1	1	1	9	10	9	8	9	9
ADK	0	1	0	0	1	1	0	1	0	0	0	1	1	1	0	0	7	7	10	9	7	0
ADM	1	1	0	1	1	1	0	0	0	0	0	1	0	1	1	0	4	2	2	9	10	4
ADM5	0	0	0	0	0	0	0	0	0	0	0	0	0	0	1	0	0	1	0	1	2	2
ADNP	1	1	0	1	1	1	0	1	0	1	1	1	0	0	1	1	9	9	7	7	8	7
ADNP2	1	1	0	1	1	1	1	1	0	1	1	1	0	0	1	0	6	7	7	4	7	8
ADO	0	1	0	1	1	1	0	1	0	1	1	1	0	1	1	1	7	7	7	6	10	10
ADORA2A	0	1	0	0	1	0	0	0	0	0	0	0	0	0	0	0	0	0	4	0	0	0
ADORA2B	1	1	0	1	0	1	0	0	0	1	1	1	0	0	1	0	5	5	6	2	5	0
ADORA3	0	0	0	0	0	0	0	0	0	0	0	0	0	1	0	0	0	0	0	0	9	10
ADPGK	1	1	0	1	1	1	1	1	0	1	0	1	0	1	1	1	7	7	9	8	9	10
ADPRHL1	0	1	0	0	0	0	0	0	0	0	0	0	0	0	0	0	0	0	1	3	2	0
ADPRHL2	1	1	0	0	1	1	1	1	1	1	1	0	0	0	1	0	7	7	7	7	5	6
ADPRM	1	1	0	0	1	1	0	1	0	0	0	0	0	0	1	0	2	3	0	6	4	5
ADRA1B	0	0	0	1	0	0	0	0	0	0	0	0	0	0	0	0	0	0	0	0	4	0
ADRA2B	0	0	0	0	1	0	0	0	0	0	0	0	0	0	0	0	0	0	0	0	0	4
ADRA2C	0	1	0	0	0	0	0	0	0	0	0	0	0	0	1	0	4	5	0	0	3	0
ADRB2	0	0	0	0	1	0	0	0	0	0	0	0	0	0	0	0	0	0	5	0	2	9
ADRBK1	1	1	0	0	0	0	0	1	0	1	0	1	0	0	1	0	0	0	10	8	8	10
ADRBK2	1	1	0	0	0	0	0	0	0	0	1	0	0	0	0	0	0	0	4	0	4	4
ADRM1	0	0	0	0	0	0	0	1	0	1	0	0	0	0	1	0	9	9	9	10	10	10
ADSL	1	1	0	0	0	0	0	1	0	1	0	1	1	0	1	0	5	4	10	9	7	5
ADSS	0	1	0	1	0	1	0	0	0	1	0	1	1	0	1	0	10	10	8	8	9	7
AEBP1	0	0	0	0	1	0	0	0	0	0	0	0	0	0	0	0	0	0	0	0	0	1
AEBP2	1	1	0	0	0	1	0	0	0	1	0	0	0	0	1	1	6	6	5	7	7	6
AEN	1	1	0	1	1	1	0	0	0	0	1	0	0	0	1	1	8	7	8	7	10	10
AES	0	0	0	0	0	1	0	1	0	0	0	1	0	0	1	1	0	0	9	10	9	10
AFAP1	0	1	1	1	0	1	0	0	0	0	0	0	0	0	0	0	3	3	0	5	4	3
AFAP1L1	0	1	0	0	0	0	0	0	0	0	0	0	0	0	0	0	0	1	0	2	3	0
AFAP1L2	0	0	0	1	0	0	0	0	0	0	0	0	0	0	0	0	0	0	0	0	3	0
AFF1	1	1	0	1	1	1	0	1	0	1	1	1	0	1	0	0	4	5	7	4	9	9
AFF3	0	0	0	0	0	0	0	0	0	0	0	1	0	0	0	0	0	0	6	0	0	3
AFF4	1	1	1	1	1	1	0	1	0	1	1	0	0	1	1	0	7	8	4	4	8	9
AFG3L2	1	1	0	1	1	1	0	0	0	0	1	0	0	0	1	0	8	8	8	8	8	7
AFMID	1	1	0	0	0	0	0	0	0	1	1	1	0	0	1	0	8	6	6	8	6	1
AFTPH	1	1	1	1	1	1	1	1	0	1	0	1	0	0	1	0	5	6	7	5	0	0
AGA	0	1	0	1	1	0	0	0	0	0	0	0	0	0	1	0	4	4	7	3	8	8
AGAP1	1	1	0	1	0	1	1	1	0	0	1	0	0	0	1	0	3	4	2	3	4	2
AGAP2	0	0	0	0	1	0	0	0	0	0	1	0	0	0	0	0	0	0	3	0	0	3
AGAP2-AS1	0	0	0	1	0	1	0	0	0	0	0	0	0	0	1	0	1	0	0	5	8	2
AGAP3	1	1	0	1	0	1	0	1	0	1	1	1	0	0	1	0	8	9	3	8	8	6
AGAP6	0	1	0	0	0	0	0	1	0	0	0	0	0	0	1	0	1	2	2	3	5	8
AGAP8	0	1	0	0	0	0	0	0	0	0	0	0	0	0	0	0	0	0	3	3	0	0
AGBL3	0	0	0	0	0	0	0	0	0	0	0	0	0	0	1	0	0	1	0	1	2	4
AGBL5	1	1	0	1	0	1	1	1	0	1	0	1	0	0	1	0	8	8	5	8	4	2
AGFG1	1	1	0	1	1	1	0	0	0	1	0	1	0	0	1	0	6	6	5	8	0	0
AGGF1	1	1	1	1	1	1	0	1	0	0	0	0	0	0	1	0	4	4	4	5	7	7
AGK	1	0	1	0	0	1	0	0	0	0	0	0	0	0	1	0	8	9	0	5	5	3
AGL	1	1	0	0	0	1	0	0	0	1	0	0	0	0	1	0	8	7	3	3	8	8
AGMAT	0	0	0	0	0	1	0	0	0	0	0	0	0	1	0	0	0	0	2	6	10	5
AGO1	0	1	0	1	0	0	0	1	0	0	0	0	0	0	1	0	6	5	0	2	5	4
AGO2	0	1	0	1	1	1	1	1	0	0	1	1	0	0	0	0	7	7	0	5	0	0
AGO3	0	0	0	0	1	1	0	0	0	0	0	0	0	1	1	0	1	1	0	4	3	4
AGO4	0	1	0	1	1	1	0	0	0	0	0	0	0	1	0	0	3	3	0	2	2	4
AGPAT1	1	1	0	0	0	0	0	1	0	0	0	1	0	0	1	1	8	8	9	8	0	0
AGPAT2	0	1	0	1	0	1	1	0	0	0	0	1	0	0	1	1	7	8	8	9	7	4
AGPAT3	1	1	0	1	1	1	0	1	0	1	0	1	0	1	1	0	7	7	7	5	8	9
AGPAT4	1	1	0	0	0	0	1	0	0	0	0	0	0	0	0	0	4	3	1	1	0	0
AGPAT5	1	1	1	1	1	1	0	1	0	1	1	1	0	0	1	0	6	5	9	6	0	0
AGPAT6	1	1	0	1	1	1	1	1	0	1	1	1	0	0	1	0	0	0	5	8	7	9
AGPAT9	0	0	0	1	0	0	0	0	0	0	0	0	0	0	1	0	0	0	1	0	9	4
AGPS	1	1	0	1	0	1	1	1	0	0	0	1	0	0	1	0	7	8	7	5	6	3
AGR2	0	0	0	0	0	0	0	0	0	0	0	0	0	1	0	0	0	0	0	6	7	0
AGR3	0	0	0	0	0	0	0	0	0	0	0	0	0	0	1	0	0	1	0	0	0	0
AGRN	1	1	0	1	0	1	0	0	0	0	0	0	0	1	0	0	5	6	4	6	9	4
AGTPBP1	1	1	1	1	1	1	0	1	0	1	1	0	0	0	0	0	7	8	7	4	7	8
AGTR1	0	0	0	1	0	0	0	0	0	0	0	0	0	1	0	0	0	1	0	0	2	0
AGTRAP	1	1	1	1	0	0	0	0	0	0	0	0	0	0	1	1	8	8	8	9	6	3
AHCTF1	1	1	1	1	1	1	0	1	1	1	0	1	0	0	1	0	4	6	6	6	5	5
AHCY	1	0	0	0	0	1	0	1	0	1	0	1	0	0	1	1	10	10	10	10	9	2
AHCYL1	1	1	0	0	0	1	0	1	0	1	0	0	0	0	0	0	9	9	9	9	8	7
AHCYL2	0	1	1	0	0	0	0	0	0	0	0	0	0	0	1	0	4	5	4	3	7	4
AHDC1	0	1	0	1	1	1	0	0	0	1	1	1	0	1	0	0	2	3	3	2	1	5
AHI1	1	1	0	1	1	0	0	1	0	0	0	0	0	0	0	0	4	4	3	4	6	7
AHNAK	0	1	0	1	1	1	0	0	0	0	0	1	0	0	0	0	5	5	10	4	8	10
AHNAK2	0	0	0	1	0	1	0	0	0	0	0	0	0	1	0	0	0	0	1	3	9	0
AHR	0	0	0	1	1	1	0	0	0	0	0	0	0	1	0	0	0	1	5	3	8	9
AHRR	0	1	0	0	1	0	1	0	0	0	1	1	0	0	1	0	4	7	8	0	0	0
AHSA1	1	1	0	1	0	0	0	1	0	1	1	1	0	0	0	0	10	10	9	10	10	9
AHSA2	0	0	0	1	1	1	1	0	0	0	0	0	0	0	1	0	0	0	2	4	10	9
AIDA	1	1	0	0	0	0	0	0	0	0	0	0	0	1	0	0	2	5	7	8	2	1
AIF1L	1	1	0	0	0	0	0	1	1	0	0	0	0	0	1	0	7	7	1	7	2	0
AIFM1	0	1	0	0	0	0	0	1	0	0	0	0	0	0	0	0	10	10	9	8	7	3
AIFM2	0	0	0	1	0	1	0	0	0	0	0	0	0	0	0	0	0	1	0	6	10	2
AIG1	1	1	0	0	0	1	1	0	0	0	0	0	0	0	1	1	7	5	0	8	5	3
AIM1	0	0	0	0	1	1	0	0	0	0	0	1	0	0	0	0	0	0	5	4	0	10
AIMP1	1	1	1	0	0	1	1	0	0	0	0	0	0	1	1	1	6	7	9	8	9	9
AIMP2	0	0	0	0	0	1	0	0	0	1	0	1	0	0	0	0	8	8	9	10	8	4
AIP	0	0	0	0	0	0	0	0	0	1	0	0	0	0	1	0	9	9	9	10	8	9
AJUBA	0	1	0	1	0	1	0	0	0	0	1	0	0	0	1	1	3	3	2	5	8	0
AK1	0	0	0	1	1	1	0	0	0	0	0	0	0	1	1	0	0	2	1	10	0	0
AK2	1	1	0	0	1	1	0	1	0	1	1	0	1	0	1	0	10	9	10	10	10	9
AK3	1	1	0	0	0	1	0	1	0	1	0	0	0	0	1	0	6	7	9	6	10	8
AK4	1	1	0	0	0	0	0	0	0	0	0	0	0	0	1	0	6	4	5	8	7	3
AKAP1	1	1	0	1	1	1	1	1	0	1	1	1	0	1	1	0	9	9	7	6	7	3
AKAP10	1	1	0	1	1	1	0	0	0	1	0	1	0	0	0	0	6	6	4	5	5	4
AKAP11	1	1	0	1	1	1	1	1	0	1	1	1	0	0	1	0	6	6	6	2	5	7
AKAP12	1	1	1	1	0	1	0	0	0	1	1	0	0	0	1	0	9	9	0	5	10	1
AKAP13	0	1	0	1	1	1	0	0	0	1	1	1	0	0	1	0	3	5	4	5	7	10
AKAP17A	0	0	0	0	0	0	0	1	0	0	0	0	0	0	1	0	7	7	7	3	0	0
AKAP5	0	0	0	1	1	0	0	0	0	0	0	0	0	0	0	0	1	2	0	0	3	3
AKAP6	0	0	0	0	0	0	0	0	0	0	0	0	0	1	0	0	0	0	0	0	1	0
AKAP7	0	0	1	0	1	0	0	0	0	0	0	0	0	0	0	0	2	2	2	3	1	3
AKAP8	0	1	0	0	1	1	0	1	0	1	0	1	0	1	1	0	7	7	5	5	4	8
AKAP8L	0	1	0	0	0	0	0	0	0	0	0	0	0	0	1	0	7	8	7	8	3	5
AKAP9	1	1	0	1	1	1	1	0	0	0	0	1	0	1	0	0	5	4	2	4	8	10
AKIP1	0	1	0	1	0	0	0	0	1	0	1	0	0	1	1	0	5	5	8	8	8	5
AKIRIN1	1	1	1	0	0	1	0	0	0	1	1	0	0	1	1	1	10	10	9	9	5	9
AKIRIN2	0	0	0	0	0	0	0	0	1	1	0	0	0	1	1	1	9	9	9	7	6	6
AKNA	0	0	0	1	1	1	0	0	0	0	0	0	0	0	1	0	0	0	7	2	3	10
AKNAD1	1	0	0	0	0	0	0	0	0	0	0	1	0	0	0	0	0	0	0	0	1	0
AKR1A1	0	1	1	0	0	0	0	0	0	0	0	0	0	0	1	0	8	8	9	10	7	8
AKR1B1	0	1	0	0	0	0	0	0	0	0	0	0	0	0	1	1	10	10	8	10	8	3
AKR1B10	0	0	0	1	0	0	0	0	0	0	0	0	0	0	0	0	0	0	1	1	10	0
AKR1C1	0	0	0	1	0	0	0	0	0	0	0	0	0	0	0	0	0	0	5	0	9	0
AKR1C2	0	0	0	1	0	0	0	0	0	0	0	0	0	0	0	0	0	0	3	0	10	0
AKR1C3	0	0	0	1	0	1	0	0	0	0	0	0	0	0	0	0	0	0	5	9	10	2
AKR7A2	1	0	0	0	0	0	0	0	0	0	0	0	0	0	0	0	9	8	8	9	9	8
AKT1	0	1	0	0	1	1	0	1	0	0	1	1	0	1	1	0	5	6	9	9	9	9
AKT1S1	1	0	0	1	1	1	0	0	0	1	1	0	0	1	1	1	8	8	8	9	9	6
AKT2	0	1	0	1	1	1	0	0	0	1	0	1	0	0	1	0	8	8	7	9	0	0
AKT3	1	1	1	1	1	0	0	1	1	1	0	1	0	0	1	1	7	8	6	0	8	7
AKTIP	0	0	0	0	0	0	0	0	0	1	0	0	0	1	0	0	2	4	2	5	3	3
AL021546.6	0	0	0	0	0	1	0	1	0	0	0	0	1	1	1	0	0	0	0	2	1	1
AL049840.1	0	0	0	0	1	0	0	0	0	0	0	0	0	0	0	0	0	0	0	0	0	1
AL161915.1	0	1	0	0	0	0	0	0	0	0	0	0	0	0	0	0	0	1	0	0	0	0
AL357673.1	0	1	0	0	0	0	0	0	0	0	0	0	0	0	0	0	0	0	0	2	0	0
AL603965.1	0	0	0	0	0	1	0	0	0	0	0	0	0	0	0	0	0	0	0	3	0	0
ALAD	1	1	0	1	0	0	0	1	0	0	0	0	0	1	1	0	5	5	7	5	6	7
ALAS1	1	1	0	0	0	0	0	0	0	0	0	1	0	0	0	0	9	8	10	8	7	5
ALCAM	1	1	0	0	1	0	0	0	0	1	0	1	0	0	1	0	8	8	6	3	10	9
ALDH16A1	0	0	0	0	1	1	0	0	0	0	0	0	0	0	0	0	3	4	7	6	4	6
ALDH18A1	1	0	0	1	1	1	0	0	0	1	0	1	0	1	1	0	10	10	8	8	6	3
ALDH1A1	0	0	0	1	0	0	0	0	0	0	0	0	0	0	0	0	0	1	0	0	10	0
ALDH1A2	0	1	0	0	0	0	0	1	0	0	0	0	0	0	1	0	8	8	0	2	1	1
ALDH1B1	1	1	0	1	0	1	1	1	0	0	1	1	0	1	1	0	9	9	8	5	6	1
ALDH1L2	1	1	0	1	0	0	0	1	1	0	0	1	0	0	1	0	5	4	5	0	3	0
ALDH2	0	0	0	0	0	0	0	0	1	0	0	0	0	0	0	0	3	3	1	0	9	1
ALDH3A1	0	0	0	1	0	0	0	0	0	0	0	0	0	0	0	0	0	0	2	4	10	0
ALDH3A2	1	1	0	1	0	1	0	1	0	0	0	1	0	0	1	0	8	7	4	7	10	6
ALDH3B1	0	0	0	1	0	1	0	0	0	0	0	0	0	0	0	0	0	0	7	8	8	0
ALDH4A1	1	1	1	1	0	0	0	1	0	0	0	0	0	0	1	0	1	2	5	4	0	0
ALDH5A1	1	1	1	1	0	1	0	1	0	0	0	0	0	0	1	0	5	5	7	4	7	6
ALDH6A1	1	1	1	1	0	1	0	0	0	0	0	0	0	1	0	0	4	3	5	3	3	3
ALDH7A1	1	1	1	0	0	0	0	0	0	0	0	0	0	0	1	0	7	7	0	9	10	0
ALDH8A1	0	0	0	0	1	0	0	0	0	0	0	0	0	0	0	0	0	0	0	0	0	3
ALDH9A1	1	1	0	0	0	0	0	1	1	0	0	0	0	1	0	0	9	9	9	9	9	7
ALDOA	1	1	0	0	0	0	0	1	0	1	0	1	1	0	1	1	9	0	10	10	10	10
ALG1	0	1	0	0	0	0	0	1	1	0	0	0	0	1	0	0	3	4	4	7	3	2
ALG11	0	0	1	1	1	1	0	1	0	1	1	1	0	1	1	0	1	0	5	2	0	0
ALG12	1	1	0	1	1	1	0	0	0	0	0	1	0	0	0	0	1	3	5	4	5	3
ALG13	1	1	0	1	1	1	0	1	0	0	0	1	0	0	1	1	8	7	5	9	9	10
ALG14	1	1	0	0	0	1	0	0	0	0	0	0	0	0	0	0	0	1	5	4	5	2
ALG1L	0	0	0	0	0	0	0	1	0	0	0	0	0	0	0	0	2	1	4	0	0	0
ALG2	0	0	0	1	1	1	0	1	0	1	1	1	0	0	1	0	6	6	7	7	8	7
ALG3	1	0	0	0	0	0	0	0	0	0	0	0	0	0	1	0	8	9	9	10	9	7
ALG5	1	1	0	0	0	0	0	0	0	0	0	0	0	0	1	0	9	8	9	8	10	10
ALG6	1	1	1	0	0	1	0	1	0	1	0	0	0	0	0	0	7	6	4	5	6	7
ALG8	1	1	0	0	0	1	0	0	0	0	0	0	0	0	0	0	10	10	8	9	0	0
ALG9	0	1	0	1	0	1	0	0	0	0	0	0	0	1	0	0	0	0	3	9	4	4
ALKBH1	1	1	0	1	1	1	0	1	0	0	0	1	0	0	1	0	5	6	5	6	6	6
ALKBH2	0	0	0	1	1	1	1	0	0	0	0	1	0	0	1	0	9	8	7	9	6	3
ALKBH3	1	1	1	0	0	0	0	0	0	0	0	0	0	0	1	0	6	7	4	0	0	0
ALKBH4	1	1	0	1	0	1	0	0	0	0	0	0	0	0	1	0	5	5	5	5	2	0
ALKBH5	0	0	0	0	0	0	0	0	0	1	1	0	0	1	1	1	10	10	6	9	5	6
ALKBH6	0	0	0	0	0	1	0	0	0	0	0	1	0	0	1	0	0	0	4	7	6	6
ALKBH7	0	0	0	1	0	0	0	0	0	0	0	0	0	0	0	0	7	6	8	7	5	7
ALKBH8	1	1	1	1	0	0	0	1	0	1	0	0	0	0	0	0	5	6	3	2	3	5
ALMS1	1	1	1	1	1	1	1	1	0	1	1	1	0	0	0	0	4	4	2	4	4	4
ALPI	0	0	0	0	0	1	0	0	0	0	0	0	0	1	0	0	0	0	0	2	1	0
ALPK1	0	0	0	1	0	0	0	0	0	0	0	0	0	0	0	0	1	2	4	2	4	4
ALPK2	0	0	0	1	0	0	0	0	0	0	0	0	0	0	0	0	0	0	0	0	8	0
ALPL	0	0	0	0	0	0	0	0	0	1	0	0	0	0	0	0	2	3	0	0	0	0
ALPP	0	0	0	0	0	1	0	0	0	0	0	0	0	0	0	0	0	0	0	3	0	0
ALS2	1	1	0	1	1	1	0	0	0	1	0	0	0	0	1	0	5	6	3	3	5	3
ALX1	0	1	0	1	0	1	1	0	0	1	0	0	0	1	0	0	5	5	0	8	5	0
ALX4	0	1	0	0	0	0	0	0	0	1	0	0	0	0	0	0	2	3	0	0	1	0
ALYREF	1	1	1	0	0	0	0	0	0	1	0	1	0	0	1	0	10	10	10	10	0	0
AMACR	0	0	0	1	0	0	0	0	0	1	0	0	0	0	0	0	0	0	3	5	0	0
AMBRA1	1	1	0	1	1	1	1	0	0	0	1	0	0	1	1	0	5	6	3	3	0	0
AMD1	1	1	1	1	1	1	0	1	0	1	1	1	0	1	1	1	10	10	9	9	9	10
AMER1	0	1	0	0	0	0	0	0	0	0	0	0	0	0	0	0	4	3	0	1	5	3
AMER2	0	0	0	0	0	0	0	0	0	0	0	0	0	1	0	0	0	0	0	0	0	0
AMFR	1	1	0	1	1	1	0	0	0	1	0	0	0	0	1	0	8	9	6	7	5	2
AMH	0	0	0	0	0	0	0	0	0	0	1	0	0	0	1	0	5	4	0	3	0	0
AMICA1	0	0	0	0	1	0	0	0	0	0	0	0	0	0	0	0	0	0	2	0	0	10
AMIGO2	0	0	0	1	1	1	0	0	0	1	0	0	0	0	0	0	0	0	0	3	10	8
AMIGO3	0	1	0	0	0	0	0	0	0	0	1	0	0	0	1	0	0	0	0	1	0	2
AMMECR1	1	1	0	0	0	0	0	0	0	0	0	1	0	0	1	0	6	7	5	4	0	0
AMMECR1L	1	1	0	1	1	1	1	1	0	1	1	0	0	1	1	0	6	7	5	3	5	6
AMN1	0	0	0	1	0	1	0	0	0	0	0	0	0	0	1	0	1	1	3	5	9	5
AMOT	1	1	0	0	0	0	0	1	0	1	1	0	0	0	1	1	10	10	0	0	0	0
AMOTL1	1	1	0	1	0	1	0	1	0	0	1	1	0	1	1	0	6	7	3	1	6	0
AMOTL2	0	1	0	1	0	1	0	0	0	0	0	0	0	1	1	0	0	2	0	5	7	0
AMPD2	0	1	0	0	0	0	0	0	0	0	0	0	0	0	1	0	7	8	5	7	8	8
AMPD3	0	0	0	0	1	0	0	0	0	0	0	0	0	1	0	0	0	0	2	3	3	6
AMPH	0	1	0	0	0	0	0	0	0	0	0	0	0	0	1	0	2	3	0	0	0	0
AMT	0	0	0	0	0	0	0	0	0	0	0	0	0	0	1	0	0	1	0	0	0	0
AMZ2	1	1	1	0	0	0	0	1	0	0	0	0	0	0	1	1	9	9	9	9	5	6
ANAPC1	0	1	0	0	0	0	0	1	0	0	0	0	0	0	1	0	4	5	7	6	0	0
ANAPC10	1	1	1	0	0	0	0	0	0	0	0	0	0	0	0	0	2	4	6	7	2	3
ANAPC11	1	0	0	0	0	0	0	0	0	1	1	0	0	0	1	1	9	7	9	10	0	0
ANAPC13	1	1	0	0	0	1	0	0	0	0	0	0	0	1	1	1	9	9	8	9	8	8
ANAPC15	0	1	0	0	0	1	0	0	0	0	0	0	0	0	0	0	3	1	0	10	6	4
ANAPC16	0	0	0	1	1	1	0	0	0	1	0	1	0	1	1	1	7	7	9	10	8	9
ANAPC2	0	1	0	1	1	1	0	0	0	0	0	1	0	0	1	0	7	7	4	6	4	6
ANAPC4	1	1	0	0	1	1	0	0	0	0	0	0	0	0	0	0	6	6	4	4	5	7
ANAPC5	1	1	0	0	0	1	1	1	0	0	0	1	0	0	1	1	9	9	9	9	10	10
ANAPC7	1	1	0	1	1	1	1	1	0	0	1	1	0	1	1	1	9	9	8	8	8	8
ANG	0	0	0	1	0	1	0	0	0	0	0	0	0	0	0	0	0	0	1	6	0	0
ANGEL1	1	1	1	1	1	1	0	1	0	0	1	0	0	1	1	0	6	7	4	3	3	0
ANGEL2	0	1	0	1	1	1	1	1	0	1	0	1	0	0	0	0	7	7	4	6	5	6
ANGPT1	0	0	0	1	0	0	0	0	0	0	0	0	0	0	0	0	0	0	4	0	2	0
ANGPTL3	0	0	0	0	0	0	0	0	0	0	0	0	0	1	0	0	0	0	0	0	0	0
ANK2	0	0	0	0	0	0	1	1	0	0	0	0	0	1	0	0	1	1	1	0	0	0
ANK3	1	1	0	1	0	0	0	1	0	0	0	0	0	0	1	0	1	2	0	4	4	5
ANKAR	0	1	1	0	0	0	0	0	0	0	0	0	0	0	0	0	0	0	0	1	1	1
ANKEF1	0	0	0	1	1	1	0	0	0	0	0	0	0	1	0	0	0	0	0	3	6	2
ANKFY1	1	1	0	1	0	1	1	1	1	1	1	0	0	0	1	0	7	7	5	5	5	6
ANKH	1	1	1	0	1	1	1	1	0	0	1	1	0	1	1	1	3	4	3	9	0	0
ANKHD1	1	1	0	1	1	1	0	1	0	1	1	1	0	1	1	0	0	0	7	7	0	0
ANKIB1	1	1	0	1	1	1	0	0	1	0	0	1	0	1	0	0	5	6	4	5	7	6
ANKK1	0	0	0	0	1	0	0	0	0	0	0	0	0	0	0	0	0	0	0	0	0	1
ANKLE1	0	0	0	0	0	0	0	0	0	0	0	1	0	0	0	0	0	0	7	0	1	1
ANKLE2	1	1	0	1	1	1	1	0	1	1	1	1	0	0	1	0	6	7	6	6	6	7
ANKMY1	0	0	0	0	1	0	0	0	0	0	0	0	0	0	0	0	1	1	2	4	3	7
ANKMY2	1	1	0	1	0	1	0	1	0	0	0	0	0	0	0	0	6	5	4	6	9	6
ANKRA2	1	1	0	1	1	1	0	1	0	0	0	0	0	0	1	0	3	3	4	5	6	7
ANKRD10	1	1	0	1	1	1	0	1	0	1	0	1	0	1	0	0	7	5	7	7	5	8
ANKRD11	1	1	1	1	1	1	0	0	0	1	1	1	0	0	1	1	7	7	5	6	10	10
ANKRD12	1	1	0	1	1	1	0	0	0	0	0	1	0	0	0	0	1	4	2	0	9	10
ANKRD13A	1	1	0	0	1	0	1	0	0	1	0	0	0	0	1	0	6	7	7	5	2	4
ANKRD13B	0	1	0	1	0	1	0	1	0	0	0	0	0	0	1	0	6	5	3	6	4	0
ANKRD13C	1	1	1	0	0	1	0	1	0	0	0	0	0	0	1	0	7	6	3	5	4	6
ANKRD13D	0	1	0	0	0	1	0	0	0	0	0	0	0	0	0	0	4	4	6	5	5	7
ANKRD16	0	0	0	1	0	0	1	0	0	0	0	0	0	0	0	0	2	2	2	2	3	2
ANKRD17	1	1	0	1	1	1	1	1	0	1	1	1	0	1	1	0	8	9	7	5	7	0
ANKRD18A	0	1	0	0	0	0	1	0	0	0	0	0	0	0	0	0	1	0	3	2	4	0
ANKRD18B	0	1	1	0	0	0	0	0	0	0	0	0	0	0	0	0	2	2	2	2	4	0
ANKRD26	1	1	0	1	1	1	0	0	1	0	0	1	0	1	0	0	3	4	1	0	6	9
ANKRD27	1	1	0	1	1	1	1	1	1	0	0	1	0	0	0	0	7	7	7	5	7	5
ANKRD28	1	1	0	1	1	1	0	1	0	1	1	1	0	0	1	0	6	6	6	5	8	8
ANKRD29	0	0	0	1	0	1	0	0	0	0	0	0	0	1	1	0	0	0	0	7	4	0
ANKRD30A	0	0	0	0	0	0	0	0	0	0	0	0	0	0	1	0	0	0	0	0	3	0
ANKRD32	0	1	1	1	1	1	0	0	0	1	1	0	0	1	0	0	0	0	3	8	4	5
ANKRD33B	0	0	0	0	0	0	0	0	0	0	0	0	0	1	0	0	0	1	4	0	0	0
ANKRD36C	0	1	0	0	1	0	0	0	0	0	0	0	0	0	0	0	0	1	0	0	0	1
ANKRD39	0	1	0	1	1	1	0	1	0	0	0	0	0	0	1	0	0	0	5	6	7	3
ANKRD40	1	1	1	1	1	1	0	1	1	1	1	0	0	1	1	0	9	8	6	6	10	10
ANKRD42	0	0	0	0	1	1	0	0	0	0	0	0	0	0	0	0	2	2	2	4	4	8
ANKRD44	0	0	0	0	1	0	0	0	0	0	0	0	0	0	0	0	0	0	4	0	2	9
ANKRD46	0	1	1	1	1	1	0	0	0	0	0	0	0	0	1	0	6	5	5	3	6	7
ANKRD49	0	1	0	1	1	0	1	1	0	0	0	1	0	0	1	0	4	5	5	5	6	8
ANKRD50	0	1	0	1	0	1	0	1	0	0	1	0	0	1	0	0	4	5	3	1	4	0
ANKRD52	1	1	0	0	0	0	1	1	0	0	0	1	0	0	1	0	8	8	3	6	8	5
ANKRD54	1	1	0	0	0	1	0	0	0	1	0	0	0	0	1	0	7	7	4	6	0	0
ANKRD6	0	0	0	1	1	0	0	0	0	0	0	0	0	1	0	0	2	2	0	0	2	2
ANKRD9	0	0	0	0	0	1	0	0	0	1	1	0	0	0	1	1	2	3	1	5	4	0
ANKS1A	1	1	0	0	0	1	0	0	0	0	1	0	0	0	1	0	6	7	5	3	7	7
ANKS3	0	1	0	0	0	0	0	0	0	0	0	0	0	0	0	0	3	4	1	5	7	4
ANKS4B	0	0	0	1	0	0	0	0	0	0	0	0	0	0	0	0	0	0	0	0	1	0
ANKS6	1	1	1	1	1	1	1	0	0	1	0	0	0	0	1	0	6	5	2	6	5	1
ANKZF1	0	0	0	1	1	1	0	0	0	1	0	0	0	0	0	0	7	6	6	7	7	9
ANLN	1	1	0	1	0	1	0	1	1	0	0	0	0	0	0	0	9	10	5	7	7	0
ANO10	0	0	0	0	0	1	0	1	0	0	0	0	0	0	1	0	6	6	3	4	8	6
ANO4	0	0	0	0	0	0	0	0	0	0	0	0	0	0	1	1	0	1	0	0	2	0
ANO5	0	0	0	1	0	0	0	0	0	0	1	0	0	0	1	0	4	5	2	0	7	0
ANO6	1	1	0	0	0	0	0	0	0	0	0	1	0	0	1	0	6	7	7	5	8	5
ANO7	0	0	0	1	0	0	0	0	0	0	0	0	0	0	0	0	0	1	0	0	2	0
ANO8	1	1	0	1	1	0	0	0	0	0	0	0	0	0	0	0	2	2	2	2	6	8
ANP32A	1	1	0	1	1	1	0	1	0	1	0	1	0	0	1	1	10	10	10	10	0	0
ANP32B	1	0	0	1	1	1	0	0	0	1	1	1	1	1	1	1	10	10	10	10	10	10
ANP32E	0	1	1	0	0	1	0	0	0	0	0	1	0	1	1	0	10	10	10	9	9	10
ANTXR1	1	1	1	1	0	1	0	1	1	0	1	0	0	0	1	0	7	7	0	6	0	0
ANTXR2	0	0	0	0	1	0	0	0	0	0	0	1	0	0	0	0	0	2	8	0	1	8
ANXA1	0	0	0	0	0	1	0	0	0	0	0	0	0	0	0	0	0	0	3	10	10	10
ANXA11	0	1	0	0	0	0	0	1	0	0	1	1	0	0	1	1	7	7	9	10	10	10
ANXA2	1	0	0	1	0	0	1	0	0	0	0	0	0	0	0	0	8	8	8	10	10	4
ANXA2R	0	0	0	1	0	0	0	0	0	0	0	1	0	0	0	0	0	0	0	2	4	8
ANXA4	0	1	0	1	0	0	0	0	0	0	0	1	0	0	1	0	3	2	9	9	10	3
ANXA5	1	1	0	0	0	0	0	0	0	1	0	0	0	1	0	0	10	10	7	10	10	9
ANXA6	0	1	0	0	1	1	0	1	0	1	0	0	0	0	1	0	10	10	7	8	9	10
ANXA7	1	1	0	0	0	0	0	0	0	0	0	0	0	0	0	0	9	9	9	9	8	8
AOAH	0	0	0	0	1	0	0	0	0	0	0	0	0	0	0	0	0	0	2	3	0	0
AOC2	0	0	1	0	0	0	0	0	0	0	0	0	0	0	0	0	0	2	0	0	1	2
AOC3	0	0	0	0	0	0	0	0	0	0	0	0	0	0	1	0	0	0	0	0	0	1
AP000275.65	0	0	0	0	0	0	0	0	0	0	0	0	0	0	1	0	0	0	0	1	2	0
AP000295.9	0	1	0	0	0	0	0	0	0	0	0	0	0	0	0	0	0	0	0	1	2	1
AP000304.12	0	0	0	0	0	0	0	0	0	0	0	0	1	0	0	0	0	0	0	0	3	2
AP000350.10	0	0	0	0	0	0	1	0	0	0	0	1	1	0	1	1	0	0	0	0	10	10
AP000721.4	0	0	0	0	0	0	0	0	0	0	0	0	1	1	0	0	0	0	0	0	6	4
AP000769.1	0	0	0	1	1	1	0	0	0	0	0	1	0	0	0	0	0	0	1	1	1	1
AP000783.1	0	0	0	0	0	1	0	0	0	0	0	0	0	0	0	0	0	0	0	5	0	0
AP001055.1	0	0	0	0	0	0	0	0	0	0	0	1	0	0	0	0	0	0	1	0	0	0
AP003068.23	0	0	0	0	0	1	0	0	0	0	0	0	0	0	0	0	0	0	0	1	0	0
AP1AR	1	1	0	0	0	1	0	0	0	0	0	0	0	1	0	0	4	5	6	5	4	5
AP1B1	1	0	0	0	0	0	0	1	0	1	0	0	0	0	1	1	9	10	8	6	0	0
AP1G1	1	1	1	1	1	1	0	1	0	1	1	1	0	1	1	0	9	9	7	5	0	0
AP1G2	0	0	0	0	0	0	0	1	0	0	0	0	0	0	1	0	4	4	2	7	8	10
AP1M1	0	0	0	1	0	0	0	0	0	0	0	0	0	1	1	0	3	5	9	8	8	8
AP1M2	0	0	0	0	0	1	0	0	0	0	0	0	0	0	0	0	0	0	5	9	6	0
AP1S1	1	0	0	0	0	0	0	0	0	0	0	0	0	0	0	0	9	9	9	10	0	0
AP1S2	1	1	0	0	0	0	0	0	0	0	0	0	0	0	1	1	7	7	9	7	8	9
AP1S3	0	1	1	0	0	0	0	0	0	0	0	0	0	0	0	0	2	2	3	6	5	3
AP2A1	1	0	0	0	0	0	0	1	0	1	0	0	0	0	1	0	9	9	9	8	5	2
AP2A2	1	1	0	1	1	1	0	0	0	1	1	1	0	0	1	0	8	8	8	6	9	7
AP2B1	1	1	0	1	1	1	0	1	0	1	1	0	0	1	1	1	10	10	9	8	10	7
AP2M1	1	1	0	0	0	0	1	0	0	1	0	0	0	1	0	0	10	10	10	10	8	7
AP2S1	0	0	0	0	0	0	0	1	0	1	1	1	0	0	1	1	10	10	10	10	10	6
AP3B1	1	1	0	1	0	1	0	0	0	0	0	0	0	1	0	0	7	8	8	7	10	8
AP3B2	0	1	0	0	0	0	0	0	0	0	0	0	0	0	0	0	0	0	0	0	2	1
AP3D1	1	0	0	1	1	1	0	0	0	1	0	0	0	1	1	1	10	10	6	7	10	10
AP3M1	1	1	0	0	0	0	0	1	0	0	0	0	0	1	0	0	8	8	8	8	8	6
AP3M2	1	1	1	1	1	1	0	0	1	1	0	0	0	0	1	0	6	6	3	5	3	6
AP3S1	1	0	0	0	0	0	0	0	0	0	0	0	0	0	1	0	9	9	10	8	9	9
AP3S2	1	1	1	0	0	0	0	0	0	0	0	0	0	0	1	0	4	4	4	7	0	0
AP4B1	0	1	0	1	0	0	0	1	0	0	0	0	0	0	0	0	4	4	4	6	3	8
AP4E1	0	1	0	1	1	1	0	1	0	0	0	1	0	0	1	1	3	4	5	4	0	0
AP4M1	0	1	0	1	1	1	0	0	0	0	0	0	0	0	0	0	1	2	3	6	5	2
AP5B1	0	0	0	1	0	1	0	0	0	1	1	1	0	0	1	0	3	5	7	2	4	3
AP5M1	1	1	0	1	1	1	0	0	0	0	1	0	0	1	1	0	3	4	0	6	8	8
AP5S1	0	1	0	0	0	1	0	0	0	0	0	0	0	0	1	0	1	1	0	4	3	0
AP5Z1	0	1	0	0	1	1	1	0	0	0	0	0	0	0	1	0	2	3	0	4	6	8
APAF1	1	1	0	1	0	0	0	0	0	0	0	1	0	0	0	0	5	5	7	3	6	4
APBA1	0	0	0	0	0	0	0	0	0	0	0	0	0	1	0	0	0	0	0	0	0	0
APBA2	0	1	1	1	1	0	0	0	0	0	1	1	0	0	1	0	4	5	2	0	5	8
APBA3	0	1	0	1	1	1	0	0	0	0	0	0	0	0	1	0	2	3	3	5	4	8
APBB1	0	0	0	1	0	0	0	0	0	0	0	0	0	0	1	1	8	9	0	0	5	6
APBB2	1	1	1	1	0	1	0	1	0	0	0	0	0	1	0	0	2	3	3	3	2	0
APBB3	0	1	0	0	0	0	0	0	0	0	0	0	0	0	0	0	2	2	1	3	4	8
APC	1	1	1	1	1	1	1	1	0	0	1	1	0	1	1	0	6	7	3	2	4	4
APEH	0	0	0	0	0	0	1	1	0	1	0	0	0	0	0	0	9	8	9	9	6	6
APEX1	1	0	0	1	1	1	0	0	0	1	0	1	1	1	1	1	10	10	10	10	9	7
APEX2	1	1	0	1	0	1	0	0	0	1	1	1	0	1	1	1	7	7	7	9	10	7
APH1A	1	1	1	1	0	1	1	0	0	1	1	1	0	1	1	1	10	10	10	9	9	9
APH1B	0	0	0	1	0	0	0	0	0	0	0	0	0	0	0	0	1	2	6	0	8	6
API5	1	1	0	0	1	0	0	1	0	1	0	0	0	0	1	1	10	10	8	9	10	10
APITD1	0	1	0	0	0	1	0	0	0	0	0	0	0	0	1	0	0	0	5	9	0	0
APITD1-CORT	1	0	0	0	0	0	0	0	0	0	0	0	0	0	0	0	0	0	0	2	0	0
APLP1	0	1	0	0	0	0	0	0	0	0	0	0	0	0	0	0	4	4	0	4	9	0
APLP2	1	1	1	1	0	1	0	0	0	1	0	1	0	1	1	1	10	10	10	8	10	10
APMAP	1	1	0	1	0	0	1	0	0	0	0	0	0	0	0	0	9	9	0	7	10	10
APOA1BP	1	1	0	1	0	1	0	0	0	0	0	0	0	0	1	0	0	0	9	10	9	6
APOB	0	0	0	0	0	0	0	0	0	0	0	0	0	1	0	0	0	0	0	0	0	0
APOBEC3C	1	1	0	0	0	0	0	0	0	0	0	1	0	0	1	0	8	8	9	6	1	1
APOBEC3D	0	0	0	0	0	0	0	0	0	0	0	0	0	0	1	0	0	0	8	0	0	6
APOBR	0	0	0	0	1	0	0	0	0	0	0	0	0	0	0	0	0	0	6	0	0	5
APOC1	0	1	0	0	0	0	0	1	0	0	0	0	0	0	1	0	5	8	8	0	9	1
APOE	0	0	0	0	0	0	0	0	0	0	0	0	0	0	1	1	5	3	0	0	3	4
APOL1	0	0	0	1	1	0	0	0	0	0	0	0	0	1	0	0	0	0	2	0	2	4
APOL2	0	1	0	1	1	1	0	0	0	0	0	0	0	0	0	0	4	4	3	4	3	5
APOL3	0	0	0	0	1	0	0	0	0	0	0	0	0	0	0	0	0	0	2	0	0	8
APOL6	0	0	0	1	1	0	0	0	0	0	0	1	0	0	0	0	0	0	6	0	1	6
APOLD1	1	1	1	1	1	1	1	1	0	1	0	1	0	1	1	1	0	0	3	2	9	9
APOOL	0	1	0	0	0	0	0	0	0	0	0	0	0	0	0	0	5	4	4	6	0	0
APOPT1	0	1	0	0	0	1	0	0	0	0	0	0	0	0	1	0	0	0	7	9	6	4
APP	1	1	1	1	0	1	1	1	0	1	1	1	0	1	1	1	10	10	4	9	10	6
APPBP2	1	1	0	1	1	1	1	1	0	1	1	0	0	0	1	0	7	6	4	5	6	7
APPL1	1	1	1	0	1	0	1	1	1	1	0	0	0	0	0	0	8	7	8	5	7	9
APPL2	0	1	0	1	1	1	0	0	0	1	0	0	0	0	1	0	5	5	3	6	6	6
APRT	0	0	0	0	0	0	0	1	0	1	0	1	0	0	1	1	10	10	10	10	9	9
APTX	1	1	0	1	0	1	0	0	0	1	0	0	0	1	0	0	5	5	6	8	8	5
AQP11	0	0	0	1	0	1	0	0	0	0	0	0	0	0	0	0	0	0	0	0	6	0
AQR	1	1	0	1	0	1	0	1	0	0	0	0	0	1	0	0	5	5	6	6	7	6
AR	0	0	0	1	0	0	0	0	0	0	0	0	0	0	0	0	0	3	5	0	7	0
ARAF	0	0	0	0	0	0	0	0	0	1	0	0	0	0	1	0	8	9	7	9	7	8
ARAP1	0	1	0	0	0	0	0	0	0	0	0	1	0	0	0	0	5	6	7	5	6	6
ARAP2	0	0	0	0	1	1	0	0	0	1	0	1	0	0	0	0	0	2	1	1	1	7
ARAP3	0	0	0	0	0	1	0	0	0	0	0	0	0	0	0	0	0	1	1	3	3	5
ARC	0	0	0	0	0	0	0	0	0	0	0	0	0	1	0	0	0	0	0	0	0	5
ARCN1	1	1	0	1	0	1	1	0	0	1	1	1	0	1	1	0	10	10	9	8	9	10
AREL1	0	1	0	1	0	1	0	1	1	1	1	0	0	1	1	0	6	7	0	3	4	5
ARF1	1	0	0	0	1	0	0	1	0	1	1	1	1	1	1	1	10	10	10	10	0	0
ARF3	1	1	1	1	1	1	0	0	0	1	0	1	0	1	1	1	9	9	10	9	10	10
ARF4	1	1	0	0	0	0	0	1	0	0	0	0	0	0	0	0	10	10	10	10	10	10
ARF5	0	0	0	0	0	0	0	0	0	1	0	0	0	0	1	1	9	9	9	10	10	9
ARF6	0	1	0	1	1	1	0	1	0	1	1	1	0	1	1	1	9	9	9	9	6	8
ARFGAP1	0	0	0	1	1	1	0	1	0	1	0	1	0	0	1	1	8	8	6	7	0	0
ARFGAP2	1	1	0	0	0	0	0	1	0	1	0	0	0	0	1	0	7	8	7	7	6	8
ARFGAP3	1	1	0	0	0	0	0	0	1	0	0	0	0	0	1	0	7	8	7	4	4	6
ARFGEF1	0	1	1	1	1	1	1	0	0	0	1	0	0	0	1	0	6	5	5	4	9	9
ARFGEF2	1	1	1	0	0	0	0	1	0	0	0	0	0	0	0	0	5	6	5	4	5	6
ARFIP1	1	1	1	0	1	0	1	0	0	0	0	0	0	1	1	0	6	6	6	6	8	6
ARFIP2	0	0	0	1	0	1	1	1	0	1	0	1	0	1	1	1	8	8	5	7	7	5
ARFRP1	0	0	0	0	0	0	0	0	0	0	0	0	0	0	1	0	2	4	5	6	5	5
ARG2	1	1	0	0	0	0	0	0	0	0	0	0	0	0	0	0	5	6	4	6	1	4
ARGLU1	1	1	1	1	1	1	0	1	0	1	1	1	0	1	1	0	9	7	8	6	10	10
ARHGAP1	1	1	0	1	0	0	1	0	0	0	1	1	0	0	0	0	6	6	6	6	8	4
ARHGAP10	0	1	0	0	0	0	0	0	0	0	0	0	0	0	0	0	1	2	0	3	0	0
ARHGAP11A	1	1	0	1	0	1	1	1	0	1	1	1	0	0	0	0	6	7	9	7	9	2
ARHGAP11B	0	0	0	0	0	0	0	0	0	0	0	1	0	0	0	0	0	0	9	4	2	0
ARHGAP12	0	0	0	1	1	1	0	0	0	0	0	1	0	0	0	0	4	5	4	3	6	3
ARHGAP15	0	0	0	0	1	0	0	0	0	0	0	1	0	0	0	0	0	0	9	0	0	9
ARHGAP17	1	1	0	1	1	1	1	0	0	1	1	0	0	1	1	0	7	7	7	8	3	5
ARHGAP18	0	1	0	1	1	1	0	0	0	0	0	1	0	1	0	0	2	3	7	3	9	3
ARHGAP19	1	1	0	0	0	0	0	1	0	0	0	1	0	0	1	0	5	6	7	3	0	0
ARHGAP21	1	1	1	1	0	0	0	1	0	1	1	0	0	0	0	0	5	7	2	4	8	4
ARHGAP22	0	1	0	0	0	0	0	0	0	1	0	0	0	0	0	0	3	3	0	2	2	0
ARHGAP24	0	0	0	1	0	0	0	0	0	0	0	0	0	0	0	0	0	0	0	0	1	0
ARHGAP25	0	0	0	0	1	0	0	0	0	0	0	1	0	0	0	0	0	0	5	0	0	8
ARHGAP26	0	0	0	1	0	0	0	0	0	0	0	1	0	1	0	0	1	2	4	2	7	6
ARHGAP27	0	1	0	1	0	0	0	1	0	0	0	0	0	0	1	0	0	1	4	3	5	7
ARHGAP29	0	1	0	1	0	1	0	0	0	0	0	0	0	0	0	0	2	4	0	2	4	0
ARHGAP30	0	0	0	0	1	0	0	0	0	0	0	0	0	0	0	0	0	0	8	0	0	10
ARHGAP31	0	0	0	0	1	0	0	0	0	0	0	0	0	1	0	0	0	1	0	0	4	7
ARHGAP32	1	1	1	1	1	1	0	0	0	0	1	1	0	0	1	0	2	3	2	0	4	2
ARHGAP35	1	1	1	1	1	1	1	1	0	1	1	1	0	1	1	0	7	7	6	3	9	7
ARHGAP39	1	1	0	1	0	0	0	0	0	0	1	0	0	0	1	0	4	3	0	1	4	1
ARHGAP44	0	1	0	0	0	0	0	0	0	0	0	0	0	0	0	0	1	4	4	1	4	0
ARHGAP5	1	1	0	1	1	1	1	1	0	1	1	1	0	0	1	0	4	6	0	5	5	6
ARHGDIA	1	0	0	0	0	1	1	1	0	1	1	1	0	1	1	1	10	10	10	10	3	3
ARHGDIB	0	0	0	0	0	0	0	0	0	0	0	1	1	0	0	0	0	0	10	5	0	10
ARHGDIG	1	1	0	0	0	0	0	0	0	0	0	0	0	0	0	0	3	4	1	0	0	0
ARHGEF1	0	1	0	0	0	0	0	0	0	0	0	0	0	0	0	0	6	6	9	7	8	10
ARHGEF10	1	1	1	1	0	1	0	0	0	0	0	0	0	0	0	0	0	0	2	4	6	1
ARHGEF10L	0	0	0	0	0	1	0	0	0	0	0	0	0	0	0	0	0	1	0	2	6	0
ARHGEF11	1	1	0	1	0	1	0	1	0	0	0	0	0	1	0	0	5	6	1	4	0	0
ARHGEF12	1	1	0	1	1	1	0	1	0	0	1	1	0	0	1	0	8	8	2	4	9	6
ARHGEF16	0	0	0	0	0	1	0	0	0	0	0	0	0	0	0	0	0	2	0	4	1	0
ARHGEF17	0	0	0	1	0	0	0	0	0	0	0	0	0	0	0	0	2	2	0	2	4	0
ARHGEF18	0	1	1	1	1	1	0	0	0	1	0	1	0	0	1	0	0	0	6	3	6	8
ARHGEF19	0	0	0	0	0	1	0	0	0	0	0	0	0	0	0	0	0	0	1	5	3	3
ARHGEF2	0	0	0	0	1	1	1	0	0	0	1	1	0	0	1	1	7	8	9	7	7	10
ARHGEF25	0	0	0	0	0	0	0	0	0	0	0	0	0	1	1	0	5	4	0	0	2	0
ARHGEF26	0	1	0	0	0	0	0	0	0	0	0	0	0	1	0	0	5	6	0	1	3	0
ARHGEF28	0	0	0	1	0	1	0	0	0	0	0	0	0	0	0	0	0	0	0	1	6	1
ARHGEF3	0	1	0	1	1	1	0	1	0	0	0	0	0	1	0	0	3	4	9	4	2	0
ARHGEF39	1	1	0	1	0	1	0	0	0	0	0	0	0	0	1	0	4	5	0	5	7	6
ARHGEF4	0	0	0	0	0	1	0	0	0	0	0	0	0	1	1	0	2	2	0	2	1	1
ARHGEF40	0	1	0	1	0	0	0	0	0	0	1	0	0	0	1	0	1	3	3	2	6	1
ARHGEF5	0	0	0	0	1	1	0	0	0	0	0	0	0	1	0	0	0	0	0	4	1	2
ARHGEF6	0	1	0	0	0	0	0	1	0	0	0	0	0	0	1	0	5	5	9	0	0	7
ARHGEF7	0	1	1	1	0	1	0	0	0	0	1	1	0	0	1	0	6	4	7	4	2	3
ARHGEF9	0	1	0	0	0	0	0	1	0	0	0	0	0	0	0	0	2	2	2	0	3	4
ARID1A	1	1	1	1	1	1	0	1	0	1	1	1	0	1	1	0	7	8	7	4	4	7
ARID1B	1	1	1	1	1	1	1	1	0	1	1	1	0	0	1	0	6	6	5	2	2	2
ARID2	0	1	0	1	1	1	0	0	1	1	1	1	0	1	1	0	4	5	4	3	6	8
ARID3A	1	1	0	1	1	0	0	1	0	0	1	0	0	0	1	0	6	5	7	3	2	0
ARID3B	1	0	0	0	0	0	0	0	1	0	0	0	0	0	1	0	4	6	3	2	6	8
ARID4A	1	1	0	1	1	1	0	1	0	1	0	0	0	1	0	0	4	4	3	1	6	8
ARID4B	1	1	0	1	1	1	0	0	0	1	1	1	0	0	0	0	7	8	3	3	7	9
ARID5A	0	0	0	1	1	0	0	0	0	0	0	1	0	0	1	0	1	3	4	1	2	9
ARID5B	0	1	0	1	1	1	0	0	0	1	1	0	0	1	0	0	2	2	1	2	0	0
ARIH1	1	1	0	1	1	1	0	1	0	1	1	1	0	1	1	0	3	4	8	7	8	8
ARIH2	1	1	0	1	1	1	1	1	0	0	1	0	0	0	1	1	9	9	7	9	6	8
ARIH2OS	0	0	0	0	0	1	0	0	0	0	0	0	0	0	0	0	0	0	0	2	0	0
ARL1	1	1	0	0	0	0	0	1	0	1	0	0	0	0	1	1	8	8	7	9	10	9
ARL10	1	1	1	0	1	0	1	0	1	1	1	0	0	0	1	0	5	6	0	0	2	2
ARL11	0	0	0	0	0	0	0	0	0	0	0	1	0	1	0	0	0	0	8	0	0	1
ARL13B	1	1	0	0	1	1	1	1	0	1	0	0	0	0	1	0	5	5	3	4	3	7
ARL14	0	0	0	0	0	1	0	0	0	0	0	0	0	0	0	0	0	0	0	5	0	0
ARL14EP	1	1	0	1	1	1	0	0	0	1	0	0	0	1	1	0	5	6	0	7	7	9
ARL15	0	1	0	0	0	0	0	0	0	0	0	0	0	0	0	0	6	6	4	5	0	0
ARL17A	0	0	0	0	0	0	0	1	0	0	0	0	0	0	1	0	0	0	6	3	0	0
ARL17B	1	1	0	0	0	0	0	1	0	0	0	0	0	0	1	0	0	0	3	5	0	0
ARL2	0	0	0	0	0	1	0	0	0	0	0	0	0	0	0	0	9	9	9	10	0	0
ARL2BP	1	1	1	1	0	1	0	0	0	0	1	0	0	0	1	1	1	0	7	8	10	9
ARL3	1	1	0	0	0	1	0	0	0	0	0	0	0	1	1	0	6	5	2	6	8	5
ARL4A	0	0	0	1	1	1	0	1	1	0	0	0	0	1	1	0	1	3	6	8	9	7
ARL4C	1	1	0	1	1	0	0	0	0	0	1	0	0	1	1	0	4	5	7	0	10	10
ARL4D	0	1	0	1	0	1	0	0	0	0	1	0	0	0	1	1	5	4	4	7	6	2
ARL5A	1	1	0	0	0	0	0	0	0	0	0	0	0	1	1	0	6	5	9	6	4	4
ARL5B	1	1	1	1	1	1	0	1	0	0	0	0	0	0	1	0	8	8	5	3	4	9
ARL6	0	1	1	0	0	0	0	0	0	0	0	0	0	0	1	0	4	3	1	4	3	1
ARL6IP1	1	1	1	0	0	0	0	0	0	0	0	0	1	0	1	1	10	10	10	9	10	10
ARL6IP4	0	0	0	0	0	1	0	1	0	0	0	0	0	0	1	0	0	0	9	10	9	9
ARL6IP5	1	1	1	1	1	1	0	0	0	1	1	1	0	0	1	1	10	9	10	8	9	10
ARL6IP6	1	1	1	0	0	0	1	0	0	0	0	0	0	0	1	1	6	6	7	7	4	7
ARL8A	1	1	1	0	0	0	0	0	0	0	0	0	0	1	1	1	7	6	7	7	9	6
ARL8B	1	1	0	0	0	0	0	1	0	0	0	0	0	0	0	0	9	8	10	8	10	9
ARMC1	1	1	0	1	1	1	1	0	0	0	1	1	0	1	1	0	8	8	8	6	8	8
ARMC10	1	1	0	0	0	0	0	1	1	0	0	0	0	1	0	0	5	4	9	7	8	4
ARMC5	0	1	0	0	1	1	0	0	0	0	0	1	0	0	0	0	1	2	3	3	2	5
ARMC6	0	0	0	0	0	0	0	0	0	0	0	1	0	0	1	0	8	9	8	8	6	5
ARMC7	1	1	0	1	1	1	0	0	0	1	0	0	0	0	1	0	5	5	3	5	5	4
ARMC8	1	1	1	1	1	1	0	0	0	0	0	1	0	1	1	0	5	6	3	7	6	7
ARMC9	0	1	0	0	0	0	0	0	0	0	0	1	0	0	0	0	2	2	1	4	0	0
ARMCX3	1	1	1	0	1	0	0	1	0	1	1	0	0	1	1	0	7	8	5	4	5	7
ARMCX4	0	0	0	0	1	0	0	0	0	0	0	0	0	0	0	0	0	0	2	0	1	5
ARMCX5	0	1	0	1	1	1	0	0	0	0	0	0	0	0	1	0	4	4	5	4	0	0
ARMCX6	0	0	0	1	0	0	0	0	0	0	1	0	0	0	1	1	3	3	5	8	0	0
ARNT	1	1	0	1	0	1	0	0	0	0	0	0	0	0	1	0	8	8	7	6	6	5
ARNT2	1	1	0	1	0	1	0	1	0	0	0	0	0	0	1	1	0	1	1	2	5	0
ARNTL	1	1	0	0	0	0	0	0	0	0	0	0	0	0	0	0	1	2	2	4	4	4
ARNTL2	0	1	0	0	0	0	0	0	0	0	1	0	0	0	0	0	3	3	2	4	5	0
ARPC1A	1	0	0	0	0	0	0	0	0	0	1	0	0	0	0	0	9	8	7	10	10	7
ARPC1B	0	1	0	0	0	0	0	0	0	0	0	0	1	0	1	0	2	0	10	10	3	4
ARPC2	1	1	0	0	1	1	0	0	0	1	0	0	1	1	0	0	10	10	10	10	10	10
ARPC3	1	1	0	0	0	0	1	0	0	0	0	0	1	0	1	0	10	10	10	10	10	10
ARPC4	1	1	0	0	0	0	0	0	0	1	0	0	0	0	1	1	7	6	10	10	0	0
ARPC5	1	1	0	0	0	0	0	0	0	1	0	1	1	1	1	1	7	8	10	10	10	9
ARPC5L	1	1	1	1	1	1	0	0	0	0	0	1	0	1	1	1	7	8	10	9	6	7
ARPP19	1	1	1	0	1	1	1	1	0	0	0	0	0	0	1	1	9	9	9	9	9	7
ARRB1	0	0	0	0	1	1	0	1	0	0	0	1	0	1	0	0	2	2	6	4	0	0
ARRB2	0	0	0	0	0	0	0	0	0	0	0	0	0	0	1	0	10	9	8	8	9	10
ARRDC2	0	1	0	1	1	1	0	0	0	0	0	1	0	0	1	0	2	2	6	5	6	8
ARRDC3	1	1	0	1	1	1	0	0	0	1	0	0	0	1	0	0	2	1	5	6	9	9
ARRDC4	1	1	1	1	1	0	1	1	0	0	0	0	0	0	1	0	5	5	3	0	2	3
ARRDC5	0	0	0	0	1	0	0	0	0	0	0	0	0	0	0	0	0	0	0	0	0	5
ARSA	0	1	0	0	1	0	0	0	0	0	0	0	0	0	0	0	2	3	2	3	6	6
ARSD	0	0	0	1	0	0	0	0	0	0	0	0	0	0	0	0	0	0	5	3	5	3
ARSE	0	0	0	1	0	0	0	0	0	0	0	0	0	0	0	0	0	0	0	0	6	0
ARSG	0	0	0	0	1	1	0	0	0	0	0	0	0	0	0	0	0	0	4	5	0	0
ARSJ	0	0	0	1	0	0	0	0	0	0	0	0	0	0	0	0	1	2	0	0	2	0
ARSK	0	1	0	1	0	1	0	0	0	0	0	0	0	0	0	0	3	3	2	5	6	1
ART5	0	1	0	0	0	0	0	0	0	0	0	0	0	0	0	0	2	2	0	0	1	0
ARV1	1	0	0	1	1	1	0	0	0	0	0	1	0	0	1	1	9	10	5	8	8	3
ARVCF	0	1	0	0	0	0	0	0	0	0	0	0	0	0	0	0	2	2	0	0	3	1
ASAH1	1	1	1	0	0	0	1	0	0	1	0	0	0	0	1	0	5	5	9	8	10	7
ASAH2	0	0	0	0	0	0	0	1	0	0	0	0	0	0	0	0	0	1	0	0	0	0
ASAH2B	0	0	0	0	0	0	0	0	0	0	0	0	0	0	1	0	0	0	0	2	0	0
ASAP1	1	1	0	1	0	1	1	0	0	1	1	0	0	0	1	0	6	7	5	6	0	0
ASAP2	0	1	1	0	0	1	0	0	0	0	0	0	0	1	0	0	1	2	1	4	8	0
ASAP3	0	0	0	0	0	0	0	0	0	0	0	0	0	1	0	0	2	3	0	2	1	0
ASB1	1	1	1	1	1	1	1	0	0	0	0	1	0	0	1	0	3	4	5	6	7	7
ASB13	1	1	0	1	0	1	1	0	0	0	0	1	0	0	1	0	7	6	6	8	1	0
ASB4	0	0	0	1	0	0	0	0	0	0	0	0	0	0	0	0	0	0	0	0	4	0
ASB6	1	1	0	1	1	1	0	1	1	1	1	0	0	1	1	0	5	6	3	6	5	4
ASB7	1	1	1	1	1	1	1	0	0	0	0	0	0	1	1	0	4	5	4	4	3	4
ASB8	1	1	0	1	1	1	1	1	0	0	0	0	0	1	1	0	6	6	7	6	3	4
ASCC1	1	1	0	1	0	0	0	1	0	0	0	0	0	0	1	0	6	6	6	8	9	6
ASCC2	1	0	1	0	0	0	0	0	1	1	0	0	0	0	1	0	8	9	6	7	7	7
ASCC3	1	1	1	1	1	1	0	1	1	0	1	1	0	0	1	0	7	8	8	5	8	8
ASCL2	0	0	0	0	1	0	0	0	0	0	0	0	0	0	0	0	0	0	0	0	0	2
ASF1A	1	1	0	1	1	1	0	0	0	1	0	1	0	1	1	1	6	8	10	6	6	7
ASF1B	1	1	1	1	0	1	0	0	0	1	1	1	0	1	1	1	9	9	8	10	9	3
ASGR1	0	0	0	0	0	0	0	0	0	0	0	0	0	1	0	0	0	0	0	0	0	0
ASH1L	1	1	1	1	1	1	0	1	0	0	1	1	0	1	1	0	6	7	3	3	0	0
ASH2L	1	1	0	0	0	1	0	0	0	1	0	1	0	1	0	0	7	7	8	5	5	4
ASIC1	1	1	0	0	0	1	1	0	0	0	0	0	0	0	1	0	6	6	0	2	6	2
ASMTL	0	0	0	0	0	0	0	1	0	0	0	0	0	0	1	0	5	5	9	4	0	0
ASNA1	0	0	0	0	0	0	0	1	0	0	0	0	0	0	1	0	0	0	9	10	8	6
ASNS	1	0	0	1	0	0	0	0	0	1	1	0	0	0	1	0	1	0	10	9	3	3
ASNSD1	1	1	1	1	1	1	0	0	0	1	1	1	0	1	1	1	10	10	7	8	8	9
ASPH	0	1	0	1	0	1	1	0	0	0	0	0	0	0	1	0	8	7	3	9	10	6
ASPHD2	0	1	0	0	0	0	0	0	0	1	0	0	0	0	1	0	2	3	3	0	1	0
ASPM	1	1	0	1	0	1	1	1	0	1	1	1	0	0	0	0	8	9	4	4	9	1
ASPSCR1	0	0	0	0	0	0	0	1	0	0	0	0	0	0	1	0	2	2	4	8	5	2
ASRGL1	1	1	0	1	0	0	0	0	0	0	0	0	0	0	1	1	5	6	1	7	6	1
ASS1	1	1	0	0	0	0	0	0	0	0	0	0	1	0	0	0	7	7	10	10	5	0
ASTE1	1	1	0	1	0	1	0	1	0	0	0	0	0	0	1	0	2	4	2	3	4	6
ASUN	1	1	1	0	1	1	0	1	0	1	0	1	0	0	1	0	0	0	8	9	9	8
ASXL1	1	1	0	1	1	1	1	1	1	1	1	1	0	1	1	0	8	7	6	9	7	9
ASXL2	1	1	1	1	1	1	0	1	0	1	1	0	0	0	1	0	5	5	6	2	3	5
ASXL3	0	0	0	0	0	0	0	0	0	0	0	0	0	1	0	0	0	1	0	0	0	0
ATAD1	1	1	1	0	0	0	0	0	0	0	0	0	0	0	1	1	7	8	9	8	8	7
ATAD2	1	1	0	0	0	0	1	1	0	1	0	1	0	0	0	0	8	9	8	7	6	5
ATAD2B	0	0	0	1	1	1	0	0	0	0	0	0	0	1	0	0	2	4	3	1	4	5
ATAD3A	0	0	0	0	0	0	0	0	0	0	0	0	0	0	1	0	8	9	7	7	2	3
ATAD3B	0	0	0	0	0	0	1	0	0	1	0	0	0	0	1	0	8	8	6	6	0	0
ATAD5	1	1	0	1	0	1	0	0	0	0	0	1	0	1	0	0	5	6	3	3	5	1
ATE1	1	1	1	1	0	0	0	0	0	0	0	0	0	0	1	0	6	5	6	5	6	5
ATF1	1	1	1	1	1	1	0	0	0	1	1	1	0	0	1	0	5	7	8	9	5	8
ATF2	1	1	1	0	1	1	0	0	0	0	0	0	0	0	0	0	7	8	7	5	0	0
ATF3	0	0	0	0	1	1	1	1	1	1	1	1	0	1	1	1	8	7	5	9	6	10
ATF4	1	0	0	1	0	1	0	0	0	1	1	0	1	0	1	1	10	10	10	10	9	10
ATF5	0	1	0	1	1	0	0	0	0	0	0	0	0	0	1	1	4	4	10	6	0	0
ATF6	1	1	0	0	1	1	0	0	0	1	1	0	0	0	1	0	5	7	6	5	10	9
ATF6B	0	0	0	0	0	0	0	0	0	1	0	1	0	1	0	0	7	8	9	7	0	0
ATF7	1	1	0	1	1	1	0	0	0	0	0	0	0	0	1	0	3	3	6	8	9	9
ATF7IP	1	1	0	1	1	1	0	0	0	1	1	1	0	1	0	0	5	8	6	4	5	8
ATF7IP2	0	0	0	0	1	0	0	0	0	0	0	0	0	0	0	0	2	1	2	0	8	9
ATG10	0	0	0	1	0	1	0	0	0	0	0	1	0	0	1	0	1	2	2	5	6	4
ATG12	1	1	1	1	1	1	0	0	0	0	0	1	0	1	1	0	6	6	7	9	8	9
ATG13	1	1	0	1	1	1	0	0	0	1	1	1	0	0	1	0	7	8	5	7	9	8
ATG14	0	1	1	1	1	1	0	0	0	0	0	0	0	0	0	0	4	3	2	3	2	3
ATG16L1	0	1	0	0	1	1	0	0	0	1	0	0	0	0	0	0	5	5	4	4	0	0
ATG2A	0	0	0	0	0	1	0	0	0	1	0	0	0	1	1	0	4	5	3	4	3	4
ATG2B	1	1	0	1	1	1	1	1	0	1	0	0	0	0	0	0	4	5	2	1	7	9
ATG3	1	1	0	0	0	0	0	0	0	0	0	0	0	0	0	0	9	8	8	9	8	9
ATG4A	1	1	1	1	1	1	0	1	0	1	1	0	0	0	0	0	5	7	4	5	3	3
ATG4B	0	1	0	0	0	0	0	0	0	0	1	0	0	0	1	0	7	8	5	8	0	0
ATG4C	1	1	0	1	0	1	0	0	0	1	0	1	0	0	1	0	7	7	6	5	5	4
ATG4D	0	0	0	0	0	1	0	0	0	0	0	0	0	1	1	0	5	7	4	7	0	0
ATG5	1	1	0	1	1	1	1	0	0	1	0	1	0	1	1	1	6	7	7	7	8	6
ATG7	1	1	0	0	0	0	1	0	0	0	0	0	0	1	0	0	3	3	5	5	2	5
ATG9A	1	1	0	1	0	1	1	0	0	1	0	0	0	0	1	0	6	7	7	6	9	6
ATHL1	0	0	0	1	1	1	0	0	0	0	0	0	0	0	0	0	0	0	2	1	3	10
ATIC	0	0	0	0	0	0	0	1	0	0	0	0	0	0	1	1	10	10	10	10	10	9
ATL1	0	0	0	1	0	0	0	0	0	0	0	0	0	0	0	0	0	1	1	0	2	0
ATL2	1	1	1	1	1	1	0	0	0	1	0	0	0	1	1	0	8	9	8	7	8	7
ATL3	0	1	1	0	0	1	0	0	0	0	0	1	0	0	1	0	3	5	7	8	9	7
ATM	1	1	0	0	0	0	1	0	0	0	0	1	0	0	0	0	5	5	4	4	4	10
ATMIN	1	1	1	1	1	1	1	1	0	0	1	0	0	1	1	0	6	7	7	7	8	6
ATN1	1	1	1	1	0	1	0	0	0	1	1	0	0	0	1	0	8	9	5	8	10	10
ATOH8	0	0	0	0	0	1	0	0	0	0	0	0	0	1	0	0	0	0	0	3	1	0
ATOX1	0	0	0	0	0	1	0	1	0	0	0	0	0	0	0	0	5	4	9	10	7	5
ATP10A	0	0	0	0	1	0	0	0	0	0	0	1	0	0	0	0	0	0	4	0	0	0
ATP10D	0	0	0	0	1	0	0	0	0	0	0	0	0	0	0	0	1	4	3	1	4	4
ATP11A	1	1	1	0	1	1	0	0	0	1	0	1	0	0	0	0	4	3	6	3	4	4
ATP11B	1	1	1	1	1	1	0	0	0	0	0	0	0	0	1	0	5	8	7	5	5	9
ATP11C	1	1	0	0	1	0	0	1	0	0	0	0	0	0	1	0	8	9	4	4	6	5
ATP13A1	0	0	0	0	0	0	0	0	0	0	0	0	0	0	1	0	8	8	8	5	5	4
ATP13A2	0	0	0	0	0	0	0	0	0	0	0	0	0	0	1	0	7	7	3	5	5	5
ATP13A3	1	1	1	0	0	0	0	0	0	0	0	1	0	0	1	0	7	9	8	8	9	10
ATP1A1	1	1	1	0	0	1	0	1	0	1	0	1	0	0	1	0	10	10	10	9	10	10
ATP1A3	1	1	0	0	0	0	0	0	0	0	0	0	0	0	0	0	0	0	7	0	1	1
ATP1B1	0	0	1	1	0	1	0	1	0	0	0	0	0	0	1	0	5	7	1	9	10	4
ATP1B3	1	1	1	1	0	1	0	0	0	0	0	0	0	0	1	0	10	10	8	10	10	9
ATP2A2	1	1	0	1	0	1	0	1	0	1	1	1	0	0	1	1	10	10	8	9	10	7
ATP2A3	0	0	0	0	1	0	1	0	0	0	0	0	0	0	0	0	0	1	7	0	2	8
ATP2B1	1	1	1	1	1	1	0	1	1	1	0	0	0	0	1	0	7	9	3	5	9	9
ATP2B3	0	0	0	0	0	0	0	0	0	0	0	0	0	1	0	0	0	0	1	0	0	0
ATP2B4	1	1	0	1	1	1	1	0	0	0	0	1	0	0	1	0	6	6	6	5	0	0
ATP2C1	1	1	1	1	1	1	0	0	0	0	0	1	0	0	1	0	8	8	4	7	8	7
ATP5A1	1	1	0	0	0	1	0	0	0	0	0	1	1	0	0	0	0	0	10	10	10	10
ATP5B	1	0	0	0	0	0	0	0	0	1	0	1	1	0	1	1	0	0	10	10	0	0
ATP5C1	1	0	0	0	0	0	0	0	0	0	0	0	1	0	0	0	0	0	10	10	10	9
ATP5D	0	0	0	0	0	0	0	0	0	0	1	0	0	0	1	0	0	0	10	10	8	7
ATP5E	1	0	0	0	0	0	0	0	0	1	0	0	1	0	0	0	0	0	10	10	0	0
ATP5EP2	1	0	1	0	0	0	0	0	0	1	0	0	0	0	1	1	0	0	10	0	3	1
ATP5F1	1	1	1	1	0	0	1	0	0	0	0	0	1	1	0	0	0	0	10	10	6	5
ATP5G1	0	0	0	0	0	1	0	0	0	0	0	0	0	0	1	0	0	0	10	10	10	9
ATP5G2	1	0	0	0	0	0	0	0	0	0	0	0	1	0	0	0	0	0	10	10	10	10
ATP5G3	1	1	1	0	0	0	0	0	0	1	0	1	1	1	1	1	0	0	10	10	10	8
ATP5H	1	0	0	0	0	0	0	0	0	0	0	0	0	0	0	0	0	0	10	10	6	4
ATP5I	0	0	0	0	0	1	0	0	0	0	0	0	0	0	1	0	0	0	9	10	10	10
ATP5J	1	1	0	0	0	1	0	0	0	0	0	0	0	0	1	0	0	0	10	10	10	10
ATP5J2	1	0	0	0	0	0	0	0	0	1	0	0	0	0	0	0	0	0	10	10	0	0
ATP5L	1	1	0	0	0	0	0	1	0	1	0	0	1	0	1	1	0	0	10	10	7	8
ATP5L2	0	0	0	0	0	0	0	0	0	0	0	0	0	0	1	1	0	0	10	0	0	0
ATP5O	0	0	0	0	0	0	0	0	0	0	0	0	1	0	0	0	0	0	10	10	10	10
ATP5S	0	1	0	0	0	0	0	0	0	0	0	0	0	1	1	0	0	0	6	6	5	6
ATP5SL	1	1	1	1	0	0	0	0	0	0	0	1	0	0	1	1	0	0	10	8	7	4
ATP6AP1	1	0	0	0	0	0	0	0	0	1	1	1	0	0	1	1	9	10	9	8	8	8
ATP6AP2	1	1	1	0	0	0	0	0	0	0	0	0	0	0	1	1	9	9	10	9	10	9
ATP6C	1	0	0	0	0	0	0	0	0	0	0	0	0	0	0	0	0	0	0	0	4	4
ATP6V0A1	1	1	0	0	0	0	0	1	0	0	0	0	0	0	0	0	8	9	7	4	0	0
ATP6V0A2	0	1	0	1	0	0	0	0	0	1	0	0	0	1	1	0	5	6	5	3	6	7
ATP6V0B	1	0	0	0	0	0	0	0	0	0	0	0	0	0	0	0	9	10	10	10	7	9
ATP6V0D1	0	1	1	1	1	1	0	0	0	1	0	0	0	1	1	0	8	8	9	9	7	7
ATP6V0E1	1	0	1	1	1	1	0	1	0	1	1	1	1	1	1	1	9	10	10	10	0	0
ATP6V0E2	1	1	1	0	0	0	1	1	0	0	0	0	0	0	1	1	5	7	0	4	9	8
ATP6V1A	1	1	0	0	0	0	0	1	0	0	0	0	0	0	0	0	9	10	8	7	9	8
ATP6V1B2	1	0	0	0	0	0	0	0	0	0	0	0	1	0	0	0	5	6	9	6	10	10
ATP6V1C1	1	1	1	1	1	1	0	1	0	0	0	0	0	0	1	0	8	8	6	7	9	7
ATP6V1D	1	1	0	1	1	1	0	0	0	0	0	0	0	0	1	1	8	9	7	9	9	6
ATP6V1E1	0	0	0	0	0	0	0	0	0	0	0	0	0	0	1	1	10	10	9	9	9	9
ATP6V1E2	0	0	0	1	0	1	0	0	0	0	0	0	0	0	0	0	1	1	6	5	4	3
ATP6V1F	1	0	0	0	0	0	0	1	0	1	1	0	0	1	1	1	10	10	10	10	10	10
ATP6V1G1	1	0	0	0	0	0	1	1	0	1	0	0	1	1	0	0	10	10	9	10	10	10
ATP6V1G2	0	0	0	0	0	0	0	0	0	0	0	0	0	0	1	0	0	0	2	0	0	0
ATP6V1G2-DDX39B	0	0	0	0	0	0	0	0	0	0	0	0	0	0	1	0	0	0	1	7	0	0
ATP6V1H	1	1	0	0	0	0	1	0	0	0	0	0	0	0	0	0	7	7	8	8	6	6
ATP7A	0	0	0	0	0	1	0	0	0	0	0	0	0	0	0	0	2	3	2	3	0	0
ATP7B	0	1	0	0	0	0	0	0	0	1	0	0	0	0	0	0	4	5	0	0	4	0
ATP8A1	0	0	0	0	1	0	0	0	0	0	0	0	0	0	0	0	2	3	0	0	0	0
ATP8B1	0	0	0	1	0	0	0	0	0	0	0	0	0	0	0	0	0	0	0	0	5	0
ATP8B2	1	1	0	1	1	0	0	1	0	0	1	0	0	0	1	0	8	9	5	0	4	6
ATP8B4	0	0	0	0	0	0	0	0	0	0	0	1	0	0	0	0	0	0	9	2	1	2
ATP9A	0	1	1	1	0	1	0	0	0	0	0	0	0	0	1	0	4	5	1	3	6	4
ATP9B	0	0	0	0	1	0	0	0	0	0	0	0	0	0	0	0	0	0	4	3	4	6
ATPAF1	1	1	1	1	0	1	1	0	0	1	0	0	0	1	1	1	9	9	0	9	6	3
ATPAF2	0	1	0	0	1	0	0	0	0	0	0	0	0	0	1	0	6	5	3	8	5	2
ATPIF1	1	1	0	0	0	0	1	0	0	1	1	0	1	0	1	1	0	0	10	10	10	10
ATR	1	1	0	1	0	0	0	1	0	0	0	0	0	0	1	0	4	6	2	5	4	7
ATRAID	1	1	0	1	0	1	0	0	0	1	1	0	0	0	0	0	9	9	0	10	8	4
ATRIP	0	0	0	0	0	1	1	0	0	0	0	1	0	0	0	0	4	4	3	4	0	0
ATRN	1	1	0	1	0	0	0	0	0	0	1	1	0	0	1	0	5	5	7	0	6	4
ATRNL1	0	1	1	1	0	0	0	0	0	0	0	0	0	0	0	0	0	0	0	0	2	0
ATRX	1	1	1	0	0	1	1	0	0	1	1	1	0	0	1	0	7	7	4	5	2	7
ATXN1	1	1	0	0	1	0	0	0	0	0	1	0	0	0	0	0	2	2	3	3	3	0
ATXN10	1	1	0	0	0	0	0	0	0	1	0	0	0	0	1	0	9	10	9	9	0	0
ATXN1L	1	1	1	1	1	1	0	0	0	0	1	0	0	1	1	0	5	6	3	3	9	10
ATXN2	0	1	0	0	0	0	0	1	0	1	0	0	0	1	0	0	8	7	5	7	6	3
ATXN2L	1	1	0	0	0	0	0	0	0	0	0	0	0	0	1	1	9	9	8	9	10	10
ATXN3	1	1	0	1	1	1	0	0	0	0	0	0	0	0	0	0	2	2	4	6	6	5
ATXN7	1	1	0	1	1	1	1	0	0	1	1	1	0	0	0	0	0	0	3	2	2	6
ATXN7L1	0	0	0	0	0	0	0	0	0	0	0	1	0	0	0	0	1	0	2	3	3	3
ATXN7L2	0	0	0	0	1	0	0	0	0	0	1	0	0	0	0	0	2	3	2	3	2	4
ATXN7L3	0	1	0	1	1	1	0	0	0	1	1	0	0	1	1	1	8	9	8	6	10	10
ATXN7L3B	0	0	0	1	1	1	1	1	0	1	1	1	0	1	1	1	7	8	9	8	10	9
AUH	0	1	0	0	0	0	0	0	0	0	0	0	0	0	0	0	4	4	4	5	7	6
AUNIP	1	1	0	1	0	1	0	1	0	0	1	1	0	0	1	0	7	6	0	6	3	0
AUP1	0	0	0	1	0	0	1	0	0	1	0	1	0	0	1	0	10	10	9	9	9	9
AURKA	0	0	0	1	0	1	1	0	0	0	0	0	0	1	1	0	9	10	8	9	10	3
AURKAIP1	0	0	0	0	0	0	0	0	0	1	1	0	0	1	1	1	10	10	10	10	0	0
AURKB	0	0	0	0	0	0	0	0	0	1	0	0	0	0	1	0	10	10	8	10	4	0
AUTS2	1	1	1	1	1	0	1	1	0	1	1	0	0	1	1	0	5	5	0	0	5	6
AVEN	0	1	0	1	0	1	0	0	0	0	0	0	0	0	1	0	2	4	6	4	6	2
AVL9	1	1	0	1	1	1	0	0	0	1	0	1	0	1	1	0	5	5	7	4	9	7
AVPI1	0	1	0	1	1	1	0	0	0	0	1	0	0	1	1	0	4	4	3	10	7	3
AVPR1A	0	0	0	0	0	0	0	0	0	0	0	0	0	1	0	0	0	0	0	0	0	0
AXIN1	1	1	0	1	1	1	0	1	0	0	1	1	0	1	1	0	4	6	4	7	5	6
AXIN2	1	1	0	1	1	0	0	0	0	0	0	0	0	0	0	0	2	2	0	0	6	2
AZI2	1	1	1	1	1	1	1	0	0	1	0	1	0	1	1	1	4	4	7	9	8	6
AZIN1	1	1	0	0	0	1	0	0	0	1	0	1	1	0	1	1	9	9	10	7	7	7
AZU1	0	0	0	0	0	0	0	0	0	0	0	1	1	0	0	0	0	0	10	0	0	0
B2M	1	1	0	0	1	1	0	0	0	1	1	1	1	0	0	0	10	10	10	10	10	10
B3GALNT2	0	1	0	1	0	1	0	0	0	0	1	0	0	1	0	0	4	4	7	5	1	0
B3GALT2	0	0	0	0	1	0	0	0	0	0	0	0	0	0	0	0	0	0	0	0	0	1
B3GALT6	0	1	0	1	1	1	0	1	0	1	1	1	0	0	1	1	6	6	8	5	8	10
B3GALTL	0	1	1	0	1	0	0	1	0	1	0	0	0	0	0	0	0	0	2	2	2	4
B3GAT1	0	0	0	0	1	0	0	0	0	0	0	0	0	0	0	0	0	0	0	0	0	1
B3GAT3	0	1	0	0	0	1	0	1	0	0	0	0	0	0	0	0	6	8	7	7	3	3
B3GNT1	1	1	1	1	0	1	0	0	0	1	1	0	0	0	1	1	0	0	4	4	7	1
B3GNT2	0	1	0	1	1	1	0	1	0	1	0	1	0	0	1	0	5	5	8	3	0	0
B3GNT5	1	1	0	1	1	1	1	1	0	0	0	0	0	0	0	0	3	5	7	5	5	4
B3GNT7	0	0	0	1	0	0	0	0	0	0	0	0	0	0	0	0	0	0	0	0	1	0
B3GNTL1	0	0	0	0	0	0	0	0	0	0	0	1	0	0	0	0	0	0	7	4	2	1
B4GALNT1	0	1	0	1	0	1	0	0	0	0	0	0	0	0	0	0	2	2	0	4	8	0
B4GALNT3	1	1	0	0	0	0	0	0	0	0	0	0	0	0	0	0	4	4	0	0	4	0
B4GALNT4	0	0	0	1	0	0	0	0	0	0	1	0	0	0	1	0	4	2	0	0	2	0
B4GALT1	1	1	0	1	0	1	0	1	0	0	1	0	0	1	1	1	7	7	8	8	10	10
B4GALT2	1	1	0	1	0	1	0	0	0	1	1	1	0	1	1	0	8	8	7	8	8	1
B4GALT3	1	1	0	1	1	1	1	0	0	1	1	1	0	0	0	0	8	9	7	8	9	10
B4GALT4	1	1	0	1	1	1	0	0	0	0	0	0	0	0	1	0	2	3	4	5	10	10
B4GALT5	1	1	1	1	0	1	0	1	0	0	1	0	0	1	1	0	7	7	9	6	9	8
B4GALT6	0	1	0	0	0	0	0	0	0	0	0	0	0	1	0	0	3	7	1	0	2	0
B4GALT7	1	1	0	1	1	1	0	1	0	0	0	0	0	1	1	0	5	6	5	6	6	4
B9D1	0	1	0	1	0	0	0	1	0	0	0	0	0	0	0	0	4	3	3	8	0	0
B9D2	0	0	0	0	1	1	0	0	0	0	0	0	0	0	0	0	0	1	3	5	4	3
BAAT	0	0	0	1	0	0	0	0	0	0	0	0	0	1	0	0	0	0	3	0	6	0
BABAM1	0	0	0	0	0	0	0	0	0	0	0	1	0	0	1	1	7	7	9	10	8	8
BACE1	0	1	0	0	0	1	0	0	0	0	0	1	0	1	1	0	1	2	2	4	3	0
BACE2	0	1	1	1	0	1	0	0	0	0	1	0	0	1	1	0	1	3	0	6	9	1
BACH1	1	1	0	1	1	1	0	1	0	0	1	1	0	1	1	0	5	5	7	5	3	8
BACH2	0	0	0	0	1	0	0	0	0	0	0	0	0	1	1	0	0	0	0	0	2	0
BAD	0	1	0	0	0	0	0	0	0	0	0	0	0	0	1	1	6	5	5	9	4	3
BAG1	1	1	0	0	0	0	0	0	0	0	0	0	0	0	0	0	5	5	7	10	8	7
BAG2	1	1	1	1	1	1	0	1	0	1	0	1	0	0	1	0	2	4	8	9	8	4
BAG3	1	1	1	1	1	1	0	1	0	1	0	1	0	0	1	0	8	8	5	7	10	9
BAG4	1	1	1	0	1	1	0	1	0	0	0	0	0	1	1	0	7	8	6	4	4	4
BAG5	1	1	0	1	1	1	1	1	0	1	1	0	0	0	1	0	7	7	6	6	6	7
BAG6	0	1	0	0	0	0	0	0	0	0	0	0	0	0	0	0	10	10	10	9	0	0
BAHD1	0	1	0	1	1	1	0	0	0	1	1	0	0	1	0	0	5	6	6	3	7	8
BAI2	0	1	0	1	0	0	0	0	0	0	0	0	0	0	0	0	0	0	0	3	0	0
BAIAP2	0	0	0	0	0	0	0	1	0	1	0	0	0	0	0	0	4	4	0	5	3	3
BAIAP2L1	1	1	0	1	0	1	0	1	0	1	1	0	0	0	1	0	7	5	0	6	7	0
BAMBI	1	1	0	1	0	1	0	0	0	1	0	0	0	1	1	0	5	7	2	4	7	0
BANF1	0	0	0	0	0	0	0	0	0	1	0	0	0	0	0	0	10	10	10	10	7	1
BANP	1	1	0	0	1	0	0	1	0	0	0	0	0	0	0	0	4	5	3	5	5	10
BAP1	1	1	0	1	0	1	1	0	0	1	0	0	0	0	1	1	9	10	7	8	8	9
BARD1	1	1	0	0	0	1	0	0	0	1	0	1	0	0	1	0	4	4	3	3	6	4
BARHL2	0	1	0	0	0	0	0	0	0	0	0	0	0	0	1	0	0	1	0	0	0	0
BARX1	0	0	0	0	0	1	0	0	0	1	0	1	0	1	0	0	8	3	1	7	2	0
BARX2	0	0	0	0	0	0	0	0	0	0	0	0	0	0	1	0	3	5	0	0	0	0
BASP1	0	1	0	1	1	1	0	0	0	0	1	0	0	1	1	1	6	8	9	10	10	3
BATF	0	0	0	0	1	0	0	0	0	0	0	0	0	0	0	0	0	0	5	0	0	8
BATF3	0	1	0	1	0	0	0	0	0	0	0	0	0	0	1	0	3	2	6	3	5	1
BAX	1	1	1	1	0	1	0	0	0	0	0	0	0	0	1	1	10	10	10	10	10	8
BAZ1A	1	1	1	1	1	1	0	1	0	1	1	1	0	1	1	0	9	10	7	6	9	10
BAZ1B	1	1	1	1	1	1	1	1	0	1	1	1	0	1	1	1	9	10	8	7	8	8
BAZ2A	1	1	0	1	0	1	0	0	0	1	1	1	0	1	1	1	9	9	6	5	7	9
BAZ2B	0	1	0	1	1	1	0	0	0	0	0	1	0	0	0	0	2	2	4	2	8	9
BBC3	0	0	0	0	0	0	0	0	0	0	1	0	0	1	1	1	3	4	8	4	0	0
BBIP1	1	1	0	1	0	0	0	0	0	0	0	0	0	0	1	0	2	2	4	9	9	8
BBS10	0	0	0	1	0	0	1	1	0	1	1	0	0	0	1	0	4	5	5	4	4	1
BBS12	0	0	0	1	0	1	0	0	0	0	0	0	0	0	0	0	1	2	2	0	2	0
BBS2	1	1	0	0	0	1	0	0	0	0	0	0	0	0	1	0	4	5	3	8	6	4
BBS4	1	1	0	0	0	0	0	0	0	0	0	0	0	1	1	0	6	7	3	5	6	2
BBS5	0	0	0	1	0	0	0	0	0	0	0	0	0	1	0	0	0	0	1	0	2	0
BBS7	0	1	0	0	0	0	0	0	0	1	0	0	0	0	1	0	7	7	3	6	5	4
BBS9	0	0	0	0	0	0	0	0	0	0	1	0	0	0	0	0	3	4	1	2	4	4
BBX	1	1	0	1	1	1	1	0	0	1	1	0	0	1	1	1	8	8	4	5	7	8
BCAN	0	0	0	0	0	0	0	0	0	0	0	0	0	1	0	0	0	0	0	0	0	0
BCAP29	1	1	0	0	0	1	0	0	0	0	0	0	0	0	1	0	6	5	6	7	8	8
BCAP31	1	1	0	0	0	0	0	0	0	0	0	0	0	0	0	0	10	10	10	10	3	3
BCAR1	1	1	0	1	0	1	0	1	0	1	1	0	0	0	1	0	4	6	0	7	5	0
BCAR3	0	1	0	1	0	1	0	0	0	0	0	0	0	0	0	0	1	2	0	7	4	0
BCAS2	1	0	1	1	1	1	1	0	0	1	1	1	0	1	0	0	10	10	8	10	8	9
BCAS3	1	1	0	0	0	0	0	1	0	0	1	0	0	0	1	0	4	5	5	4	5	4
BCAS4	0	1	0	0	0	0	0	0	0	0	0	0	0	0	1	0	0	0	3	2	4	6
BCAT1	1	1	1	0	0	0	0	1	0	0	0	1	0	0	1	1	7	7	9	0	5	3
BCCIP	1	1	0	1	1	1	1	0	0	1	0	1	0	1	1	1	10	10	9	10	9	7
BCDIN3D	0	0	0	1	1	1	0	0	0	0	1	0	0	0	1	0	1	1	3	4	5	4
BCHE	0	0	0	1	0	0	1	0	0	0	0	0	0	0	0	0	4	5	0	0	1	0
BCKDHB	0	1	0	0	0	0	0	1	0	0	0	0	0	0	1	0	4	4	7	5	4	4
BCKDK	1	1	0	1	0	1	0	0	0	0	0	1	0	1	1	0	9	9	7	8	7	5
BCL10	0	1	1	0	1	1	0	0	0	1	1	0	0	0	1	0	5	5	5	5	4	6
BCL11A	1	1	1	0	0	0	1	0	0	0	1	1	0	1	0	0	3	2	4	0	0	0
BCL11B	0	0	0	0	1	0	0	0	0	0	0	0	0	1	0	0	0	0	0	0	2	9
BCL2	0	0	0	0	1	1	0	0	0	0	0	1	0	0	1	0	0	0	9	1	1	0
BCL2A1	0	0	0	1	1	0	0	0	0	0	0	0	0	0	0	0	0	0	8	0	7	10
BCL2L1	1	1	0	1	1	1	0	0	0	1	1	0	0	1	1	0	3	3	4	7	10	9
BCL2L11	1	1	1	1	1	0	0	0	0	0	0	0	0	0	1	0	4	4	8	5	7	8
BCL2L12	1	1	0	1	0	0	0	0	0	0	0	0	0	0	1	0	8	8	7	9	10	9
BCL2L13	1	1	1	1	1	1	1	0	0	1	1	0	0	1	1	0	8	7	9	7	8	5
BCL2L14	1	0	0	0	0	0	0	0	0	0	0	0	0	0	0	0	0	1	0	0	0	0
BCL2L2	1	1	1	0	0	0	0	0	0	0	0	0	0	0	1	0	4	4	3	4	0	0
BCL2L2-PABPN1	0	1	0	0	0	1	0	0	0	1	0	0	0	1	1	0	0	0	9	6	0	0
BCL3	0	0	0	0	0	0	0	0	0	0	0	0	0	1	0	0	0	0	4	5	9	8
BCL6B	0	1	0	0	0	0	0	0	0	0	0	0	0	0	0	0	4	3	0	0	0	0
BCL7A	1	1	0	1	0	1	1	1	0	1	1	1	0	1	1	0	6	6	6	3	4	0
BCL7B	1	1	1	1	1	1	0	0	0	1	0	1	0	1	1	1	8	8	8	9	5	6
BCL7C	0	0	0	0	0	0	0	0	0	0	0	0	0	0	1	0	6	5	5	8	3	2
BCL9	1	1	0	1	1	1	0	1	0	1	0	0	0	0	0	0	6	7	1	3	7	6
BCL9L	0	0	0	1	1	1	0	0	0	0	0	0	0	0	0	0	1	1	2	6	10	9
BCLAF1	1	1	0	1	1	1	0	0	1	1	1	1	0	1	1	1	9	10	9	7	10	10
BCOR	1	1	0	1	1	1	1	1	1	1	1	1	0	1	1	1	9	10	7	5	4	4
BCORL1	1	1	0	1	1	1	0	1	0	1	1	1	0	0	1	0	6	7	2	1	4	2
BCR	1	1	0	1	1	1	0	1	1	0	1	0	0	0	1	0	8	8	2	5	0	0
BCS1L	0	1	0	1	0	1	0	1	0	0	0	0	0	0	1	0	9	9	7	8	3	2
BDH1	0	0	0	0	0	0	0	0	0	0	0	1	0	1	1	0	0	0	5	1	3	8
BDKRB1	0	0	0	1	0	0	0	0	0	0	0	0	0	0	0	0	0	0	0	0	3	0
BDKRB2	0	0	0	1	0	0	0	0	0	0	0	0	0	0	0	0	0	0	0	0	6	0
BDNF	0	0	0	1	0	0	0	0	0	0	0	0	0	1	0	0	0	0	0	1	7	0
BDP1	1	1	1	0	1	1	0	1	0	1	0	0	0	0	1	0	6	7	4	4	0	0
BECN1	1	1	1	1	0	1	0	0	1	1	0	0	0	1	1	0	6	5	8	9	10	10
BEGAIN	0	0	0	0	0	0	0	0	0	0	0	0	0	0	1	0	0	0	0	6	2	0
BEND3	1	1	0	0	0	1	0	0	0	1	0	1	0	1	0	0	2	3	3	3	2	4
BEND4	1	1	1	0	0	0	0	0	0	0	0	0	0	1	1	0	4	5	0	0	0	0
BEND7	1	1	1	0	0	0	0	0	0	1	0	0	0	0	1	0	3	4	0	0	6	0
BEST1	0	0	0	0	0	0	0	0	0	1	0	0	0	0	0	0	1	0	0	0	0	0
BET1	1	1	0	0	0	1	0	0	0	0	0	0	0	0	0	0	4	4	5	8	9	7
BET1L	1	1	1	1	1	1	0	1	0	0	0	1	0	0	1	0	5	6	8	5	9	9
BEX1	0	0	0	0	0	0	0	0	0	0	0	1	0	0	0	0	9	8	10	0	0	0
BEX2	1	0	0	0	0	0	0	0	0	0	0	0	0	0	1	1	9	9	10	0	2	9
BEX4	1	1	0	0	0	0	0	0	0	0	0	0	0	0	1	1	10	9	3	0	3	9
BEX5	1	1	0	0	0	0	0	0	0	0	0	0	0	0	0	0	3	5	0	0	0	6
BFAR	1	1	1	1	1	1	0	1	0	1	1	1	0	1	1	0	8	8	8	9	8	6
BGLAP	0	0	0	0	0	0	0	0	0	0	0	0	0	0	1	0	0	1	0	0	0	0
BHLHB9	0	1	0	0	0	0	0	0	0	0	1	0	0	0	1	0	3	4	1	0	3	2
BHLHE22	0	0	0	0	0	0	0	0	0	0	0	0	0	1	0	0	0	0	1	0	0	0
BHLHE40	0	0	0	1	1	1	0	1	0	0	0	1	0	1	1	0	6	4	6	9	9	8
BHLHE41	0	0	0	0	0	0	0	0	0	1	0	0	0	0	0	0	0	1	0	3	1	0
BICC1	0	0	0	1	0	0	0	0	0	0	0	0	0	0	0	0	2	2	0	1	0	0
BICD1	0	0	0	1	0	1	0	0	0	1	0	1	0	0	0	0	0	1	3	5	5	3
BICD2	1	1	1	1	1	1	1	1	0	1	0	1	0	1	1	0	7	7	5	5	9	8
BID	1	1	0	1	1	1	1	0	0	1	0	0	0	0	1	1	6	6	8	8	0	0
BIN2	0	0	0	0	0	0	0	0	0	0	0	1	0	0	0	0	0	0	9	0	1	8
BIN3	0	1	0	1	1	1	0	0	0	1	1	1	0	0	1	0	0	1	4	6	0	0
BIRC2	1	1	0	1	1	1	0	0	0	1	1	1	0	1	1	0	6	7	6	6	9	10
BIRC3	0	0	0	1	1	1	0	0	0	0	0	0	0	1	0	0	0	0	2	2	8	10
BIRC5	1	1	0	1	0	1	0	0	0	1	0	0	0	0	1	1	10	10	8	9	6	0
BIRC6	1	1	1	1	1	1	0	1	0	0	1	1	0	0	1	0	6	7	5	4	0	0
BIVM	1	1	0	1	0	1	1	0	0	1	0	1	0	1	1	0	3	2	1	4	0	0
BIVM-ERCC5	0	1	0	0	1	1	1	0	0	1	1	1	0	1	0	0	1	1	1	1	0	1
BLCAP	1	1	0	1	1	1	0	0	0	0	1	1	0	0	1	0	6	6	8	8	4	2
BLM	1	1	1	1	0	1	0	1	0	0	1	1	0	0	0	0	7	8	5	7	7	3
BLMH	1	1	0	0	1	1	0	1	0	1	0	0	0	1	0	0	9	10	9	8	9	9
BLOC1S2	1	1	1	1	1	1	1	0	0	0	1	0	0	1	1	1	7	7	8	9	10	8
BLOC1S3	0	1	0	0	1	1	0	0	0	0	0	0	0	1	1	0	4	4	5	3	4	5
BLOC1S4	0	0	1	1	1	1	1	0	0	1	1	1	0	1	1	1	7	5	0	7	5	6
BLOC1S5	1	1	1	0	1	1	1	0	0	0	0	1	0	0	1	0	5	4	0	5	0	0
BLOC1S5-TXNDC5	1	0	0	1	1	1	0	1	0	1	0	1	0	0	1	1	1	1	1	1	1	1
BLOC1S6	1	1	1	0	0	0	0	1	0	0	0	0	0	0	1	0	6	7	0	8	7	8
BLVRA	0	1	0	1	0	1	1	1	0	1	0	0	0	0	1	0	8	9	5	9	8	6
BLVRB	0	0	0	0	0	1	0	1	0	0	0	1	0	0	1	0	7	6	9	10	10	7
BLZF1	1	1	0	0	0	1	0	1	0	0	0	1	0	0	1	0	6	7	3	5	5	6
BMF	0	0	0	1	1	0	0	0	0	0	0	0	0	1	1	0	0	2	5	1	3	4
BMI1	1	0	0	1	0	1	1	1	0	1	0	1	1	1	1	1	7	9	8	7	0	0
BMP1	0	0	0	0	0	1	1	0	0	0	0	0	0	0	0	0	1	3	3	4	7	3
BMP2	0	0	0	1	0	1	0	0	0	0	0	0	0	1	0	0	2	6	4	5	8	0
BMP2K	0	1	1	1	1	0	0	0	0	0	0	1	0	0	0	0	0	2	4	4	3	2
BMP3	0	0	0	0	0	0	0	0	0	0	0	0	0	1	0	0	0	0	0	0	0	0
BMP4	0	1	0	1	0	0	0	0	0	1	0	0	0	0	1	0	3	4	2	0	10	0
BMP5	0	0	0	0	0	1	0	0	0	0	0	0	0	1	0	0	0	0	0	8	1	0
BMP6	0	1	0	1	0	1	0	0	0	0	0	0	0	0	0	0	2	2	0	8	7	0
BMP7	1	1	0	0	0	0	0	1	0	0	0	0	0	1	1	0	6	7	1	0	1	0
BMP8B	0	1	0	1	0	1	0	0	0	0	0	1	0	0	0	0	0	1	9	2	0	0
BMPER	0	0	0	0	0	0	0	0	0	0	0	0	0	1	0	0	0	0	0	0	1	0
BMPR1A	0	1	1	0	0	0	0	0	0	0	0	0	0	1	1	0	1	3	2	4	5	2
BMPR2	0	1	1	1	1	1	0	0	0	0	1	1	0	1	0	0	4	6	3	1	7	6
BMS1	1	1	0	1	1	0	0	0	0	1	0	1	0	1	1	0	8	8	6	4	8	6
BMX	1	0	0	0	0	0	0	0	0	0	0	0	0	0	1	0	0	1	0	0	0	0
BNC2	0	0	0	0	0	0	0	0	0	0	0	0	0	1	0	0	0	0	0	0	2	0
BNIP1	0	0	0	1	1	1	0	0	0	1	0	0	0	0	1	1	5	7	5	7	7	7
BNIP2	0	1	1	1	1	1	0	1	0	0	0	0	0	1	1	0	5	6	9	9	8	8
BNIP3	0	1	0	0	0	0	0	0	0	0	0	0	0	0	0	0	8	6	0	10	7	8
BNIP3L	1	1	0	0	0	0	1	1	0	0	0	0	0	1	1	0	7	6	8	9	7	8
BOC	0	1	0	0	0	0	0	0	0	0	0	0	0	0	0	0	1	2	0	0	2	0
BOD1	1	1	1	1	0	1	0	0	0	1	1	0	0	1	1	1	9	10	4	9	8	4
BOD1L1	1	1	1	1	1	1	0	1	0	1	1	1	0	0	0	0	5	6	0	3	9	10
BOD1L2	0	0	0	0	0	0	0	0	0	0	0	0	0	0	1	1	0	1	0	0	0	0
BOK	0	0	0	1	0	1	0	0	0	0	0	0	0	0	0	0	0	0	0	4	4	0
BOLA1	0	1	0	1	0	1	0	1	0	1	0	0	0	1	1	1	6	5	0	8	8	6
BOLA2	0	0	0	0	0	0	0	0	0	0	0	0	0	0	1	0	0	0	0	7	0	0
BOLA2B	0	0	0	0	0	0	0	1	0	0	0	0	0	0	1	1	0	0	10	10	0	0
BOLA3	1	1	0	0	0	0	0	0	0	0	0	0	0	0	0	0	7	6	9	10	10	8
BORA	1	1	0	1	1	0	1	1	0	1	0	1	0	0	1	0	4	6	6	4	7	4
BPGM	1	1	1	1	1	1	0	0	0	1	0	0	0	0	0	0	7	8	3	5	8	4
BPHL	1	1	0	0	0	1	0	0	0	0	0	0	0	0	1	0	3	1	2	6	6	2
BPNT1	1	1	0	1	0	1	0	1	0	0	0	0	0	0	0	0	9	9	7	7	9	8
BPTF	1	1	1	1	1	1	1	1	0	1	1	1	0	1	1	0	8	8	3	6	9	9
BRAF	0	1	0	1	1	0	0	0	0	0	0	1	0	0	1	0	3	4	2	4	2	6
BRAP	1	1	1	1	1	1	0	0	0	0	1	0	0	1	1	0	5	6	5	5	3	4
BRAT1	0	1	0	0	0	0	0	0	0	1	1	1	0	0	1	0	6	7	6	7	3	0
BRCA1	1	1	0	1	0	1	0	1	0	1	1	1	0	1	1	0	8	7	3	6	6	2
BRCA2	1	1	0	1	1	0	0	1	0	1	1	1	0	1	0	0	3	3	3	2	2	1
BRCC3	1	1	1	1	1	1	1	1	0	0	0	1	0	0	1	0	9	8	6	7	6	3
BRD1	1	1	0	0	1	1	0	0	0	1	1	1	0	0	1	0	5	7	5	3	0	0
BRD2	1	1	0	1	1	1	0	0	0	1	1	1	0	0	1	1	10	10	9	9	0	0
BRD3	1	1	1	1	1	1	1	0	0	1	1	1	0	1	1	0	7	6	7	6	3	4
BRD4	1	1	1	1	1	1	1	0	0	1	1	1	0	0	1	0	9	7	7	6	7	9
BRD7	1	1	1	0	0	0	0	0	0	0	0	0	0	0	1	0	7	8	7	8	8	6
BRD8	0	1	0	1	1	1	1	1	0	0	1	0	0	0	1	0	8	9	5	7	7	6
BRD9	0	1	0	1	0	1	0	0	0	1	0	1	0	1	0	0	5	5	6	7	7	9
BRE	1	1	0	0	0	0	0	1	0	0	0	0	0	0	0	0	0	0	9	8	0	0
BRF1	1	0	0	1	1	1	0	0	0	1	1	1	0	0	1	0	4	6	4	4	6	6
BRF2	1	1	0	0	0	1	0	1	0	1	0	0	0	1	1	1	0	1	5	4	3	3
BRI3	1	1	0	0	0	0	0	0	0	0	0	0	0	0	1	1	6	3	9	10	10	7
BRI3BP	1	1	0	1	0	1	1	1	0	1	1	1	0	1	1	0	6	6	8	6	4	1
BRIP1	1	1	0	1	0	1	0	0	0	0	1	0	0	0	1	0	6	6	2	3	6	0
BRIX1	1	0	0	1	0	1	0	0	0	0	0	1	0	0	1	1	9	9	9	10	9	8
BRK1	1	1	0	0	0	0	0	0	0	0	0	0	0	0	1	1	10	10	10	10	8	9
BRMS1	1	1	0	0	0	0	0	0	0	0	0	1	0	1	1	0	7	8	7	8	5	5
BRMS1L	1	1	0	0	0	0	0	0	0	0	0	0	0	0	0	0	6	8	3	3	5	4
BROX	1	1	1	0	0	1	0	1	0	0	0	0	0	0	0	0	8	8	5	7	8	6
BRPF1	0	1	0	1	0	1	0	0	0	0	0	1	0	1	1	0	6	6	6	5	6	5
BRPF3	1	1	0	0	1	1	0	1	0	1	1	1	0	0	1	0	5	8	3	4	3	5
BRSK1	0	0	0	0	0	0	0	0	0	0	0	0	0	0	1	0	1	2	1	0	3	1
BRSK2	0	1	0	0	0	0	0	0	0	0	1	0	0	0	1	0	4	5	0	0	4	0
BRWD1	1	1	1	1	1	1	0	0	0	1	0	0	0	0	1	0	5	4	6	4	6	8
BRWD3	1	1	0	1	1	1	0	1	0	1	0	1	0	0	0	0	4	4	3	3	9	10
BSCL2	0	0	0	0	0	0	0	1	0	0	0	0	0	0	0	0	0	0	0	9	0	0
BSDC1	0	1	0	1	1	1	1	1	0	1	1	1	0	0	1	0	8	8	6	7	6	6
BSG	1	0	0	1	1	0	0	0	0	1	1	1	0	1	1	1	10	10	10	10	10	6
BSN	0	1	0	1	0	0	0	0	0	0	0	0	0	1	1	0	0	0	0	0	3	0
BST2	0	0	0	0	0	1	0	0	0	0	0	0	0	0	0	0	9	0	10	10	0	6
BTAF1	1	1	1	0	0	0	0	1	1	0	0	0	0	0	0	0	8	8	5	3	6	8
BTBD1	1	1	1	1	1	1	0	1	0	1	0	0	0	0	1	1	10	10	8	8	7	4
BTBD10	0	1	0	1	0	0	0	0	0	1	0	0	0	0	0	0	5	7	5	5	3	2
BTBD11	0	0	0	1	1	0	0	1	0	0	0	0	0	0	0	0	1	2	0	0	8	7
BTBD2	0	1	1	1	0	1	0	1	0	0	1	0	0	1	1	1	9	8	9	8	8	7
BTBD3	1	1	1	1	0	1	1	1	0	1	1	0	0	1	1	1	7	7	4	7	6	0
BTBD6	1	1	0	1	1	1	1	0	0	1	0	0	0	0	1	1	7	8	4	7	6	7
BTBD7	1	1	1	0	0	1	0	1	0	0	1	1	0	1	1	0	4	6	5	2	4	6
BTBD9	0	0	0	0	1	0	0	0	0	0	0	1	0	0	0	0	0	2	1	0	4	4
BTD	1	1	1	1	0	1	0	0	0	0	1	0	0	1	0	0	3	3	5	4	8	7
BTF3	1	0	1	0	0	0	1	0	0	0	0	1	1	0	0	0	10	10	10	10	10	10
BTF3L4	1	1	1	0	0	0	0	1	0	0	1	0	0	0	1	0	7	7	8	9	7	5
BTG1	1	1	1	1	1	1	1	0	0	1	1	1	1	1	1	1	5	5	8	8	0	0
BTG2	1	1	1	1	1	1	0	0	0	0	0	0	0	1	1	0	6	6	6	3	10	10
BTG3	1	0	0	0	0	0	0	1	0	1	0	0	0	0	0	0	9	8	6	10	8	9
BTK	0	0	0	0	0	0	0	0	0	0	0	1	0	0	0	0	0	0	9	0	0	1
BTLA	0	0	0	0	1	0	0	0	0	0	0	0	0	0	0	0	0	0	0	0	0	9
BTN2A1	1	1	0	0	1	1	1	1	1	0	1	0	0	0	1	0	6	8	6	3	5	8
BTN2A2	1	0	0	0	1	0	0	0	1	1	0	0	0	1	1	0	5	6	5	1	2	8
BTN3A1	1	1	0	1	1	1	0	0	0	0	0	1	0	0	0	0	3	2	8	3	2	8
BTN3A2	1	1	0	0	1	1	0	1	0	0	0	1	0	0	0	0	4	4	9	5	1	7
BTN3A3	0	0	0	0	0	1	0	0	0	0	0	0	0	0	0	0	0	0	9	3	0	7
BTNL9	0	0	1	0	0	0	0	0	0	0	0	0	0	0	0	0	3	2	0	0	3	0
BTRC	1	1	1	1	0	0	0	0	0	1	0	0	0	0	1	0	5	6	3	4	8	7
BUB1	0	1	0	0	0	0	0	1	0	1	0	1	0	0	0	0	9	10	7	5	8	0
BUB1B	0	1	0	0	0	0	1	1	0	0	0	0	0	0	1	0	8	9	7	7	0	0
BUB3	1	1	0	0	0	0	0	0	0	1	0	1	0	0	1	0	9	9	10	10	10	10
BUD13	1	1	0	1	0	1	0	1	0	0	0	1	0	0	0	0	6	6	5	5	2	2
BUD31	1	0	0	0	0	0	0	0	0	1	0	0	0	0	1	1	8	7	9	10	8	9
BYSL	1	1	0	1	1	1	0	0	0	1	0	1	0	0	1	1	9	9	8	8	8	8
BZRAP1	0	0	0	0	1	0	0	0	0	0	0	1	0	0	0	0	0	0	4	0	0	7
BZW1	1	0	0	0	0	0	0	0	0	0	0	1	1	0	1	0	7	8	10	10	9	9
BZW2	1	1	0	1	0	1	1	1	0	0	0	0	0	0	1	0	10	9	10	9	9	6
C10orf10	0	0	0	0	0	0	0	0	0	0	0	0	0	0	1	0	0	0	1	0	1	1
C10orf11	0	0	0	0	0	0	0	0	0	0	0	1	0	0	0	0	0	0	7	5	1	0
C10orf118	1	1	0	1	1	1	0	0	0	0	0	0	0	0	0	0	0	0	2	2	0	0
C10orf12	0	1	0	1	1	0	0	0	0	1	1	0	0	1	0	0	0	0	2	0	2	1
C10orf128	0	0	0	0	1	0	0	0	0	0	0	0	0	0	0	0	0	0	0	0	0	6
C10orf137	1	1	0	0	0	0	0	0	0	0	0	0	0	0	0	0	0	0	2	6	3	3
C10orf2	1	1	1	1	1	1	0	0	0	1	1	1	0	0	1	0	0	0	7	7	4	5
C10orf32	1	1	1	0	0	1	0	0	0	0	0	0	0	0	1	1	0	0	6	5	0	0
C10orf32-ASMT	0	1	0	0	0	0	0	1	1	0	0	0	0	0	1	0	0	1	0	0	0	0
C10orf35	1	1	1	0	0	1	0	0	0	0	0	0	0	0	1	1	0	0	0	7	6	2
C10orf54	0	0	0	1	1	1	0	0	0	0	0	1	0	0	0	0	0	0	6	1	2	10
C10orf76	0	1	0	0	0	0	0	0	0	0	0	0	0	0	1	0	0	0	5	5	5	7
C10orf88	1	1	0	1	1	1	0	1	0	0	0	1	0	0	1	0	4	4	3	4	6	5
C10orf91	0	0	0	1	0	0	0	0	0	0	0	1	0	0	0	0	0	0	7	1	0	0
C11orf1	1	1	1	0	0	0	0	0	0	1	0	0	0	0	1	0	2	2	8	8	9	9
C11orf21	0	0	0	0	1	0	0	0	0	0	0	0	0	0	0	0	0	0	3	0	0	1
C11orf24	1	1	0	1	1	1	0	0	0	1	1	1	0	1	1	1	8	8	6	9	7	5
C11orf30	1	1	1	0	1	1	0	1	0	0	0	1	0	0	0	0	0	0	3	6	5	6
C11orf31	0	0	0	0	0	0	0	0	0	0	0	0	1	0	0	0	0	0	9	10	0	0
C11orf48	1	1	0	1	1	1	0	0	0	0	0	1	0	0	1	0	0	0	8	10	8	5
C11orf49	1	1	0	1	0	1	0	0	0	0	1	0	0	0	1	0	6	5	3	8	4	2
C11orf54	0	1	0	0	0	0	0	0	0	0	0	0	0	0	1	0	1	1	6	5	6	5
C11orf57	1	1	0	1	1	1	1	1	0	1	1	1	0	0	1	0	0	0	8	6	6	7
C11orf58	1	1	0	0	0	1	0	0	0	1	0	1	1	1	0	0	9	9	9	10	9	10
C11orf63	0	0	0	1	1	1	0	0	0	0	0	0	0	0	0	0	0	0	0	2	2	3
C11orf68	1	1	0	1	1	1	0	0	0	0	1	1	0	0	1	0	5	5	7	7	5	4
C11orf71	0	1	0	0	0	1	0	0	0	0	0	0	0	0	1	0	1	1	4	3	5	5
C11orf73	1	1	1	1	1	1	0	1	0	0	0	0	0	0	1	0	0	0	8	9	10	9
C11orf74	1	1	0	0	0	0	0	0	0	0	0	0	0	0	0	0	7	7	5	6	8	1
C11orf82	0	1	1	1	0	1	0	1	0	1	0	1	0	0	1	0	0	0	3	6	7	4
C11orf83	1	1	1	1	1	1	0	0	0	1	1	1	0	0	1	1	0	0	4	8	6	2
C11orf84	1	1	0	0	0	0	1	1	0	1	0	0	0	0	1	0	0	0	5	8	4	2
C11orf86	0	0	0	0	0	1	0	0	0	0	0	0	0	0	0	0	0	0	0	9	3	0
C11orf96	0	0	0	0	0	0	0	1	0	1	0	0	0	0	1	1	1	0	2	0	1	2
C12orf10	0	0	0	0	0	0	0	0	1	0	0	0	0	0	1	0	8	7	8	10	8	7
C12orf23	1	1	0	1	1	1	0	0	0	0	0	0	0	1	1	1	0	0	4	7	9	8
C12orf29	1	1	0	0	0	0	0	0	0	0	0	0	0	1	1	1	7	7	6	8	8	9
C12orf4	1	1	1	1	1	0	0	1	0	0	0	0	0	0	1	0	5	7	5	3	7	6
C12orf43	1	1	0	1	1	1	0	1	0	0	0	0	0	0	1	0	4	5	4	5	6	4
C12orf44	0	0	0	0	0	1	0	0	0	1	0	0	0	0	1	1	0	0	7	9	9	10
C12orf45	0	0	0	0	0	1	0	0	0	0	0	0	0	0	1	0	0	0	8	8	9	6
C12orf49	1	1	0	1	1	0	0	0	0	1	1	0	0	0	1	0	4	6	6	5	4	4
C12orf5	1	1	1	1	1	1	0	0	0	1	1	0	0	1	1	0	0	0	4	7	8	7
C12orf52	1	1	0	1	0	1	0	1	0	1	0	0	0	0	1	1	0	0	7	8	8	4
C12orf57	0	0	0	0	0	0	0	0	0	1	0	0	0	0	0	0	6	6	10	10	7	9
C12orf60	0	0	0	0	0	1	0	0	0	0	0	0	0	0	0	0	0	0	1	2	3	0
C12orf65	1	1	1	1	1	1	1	1	0	1	0	1	0	0	0	0	4	4	6	7	5	5
C12orf66	0	1	0	1	0	1	0	1	0	0	0	0	0	1	0	0	2	1	4	4	3	0
C12orf68	0	0	0	1	0	0	0	0	0	0	0	0	0	0	0	0	0	0	0	0	5	4
C12orf73	1	1	0	0	0	1	0	0	0	0	0	0	0	0	1	1	6	6	4	8	6	2
C12orf75	1	1	1	1	1	0	0	0	0	1	0	0	0	0	0	0	8	8	0	9	9	7
C12orf76	0	0	0	0	0	1	0	0	0	0	0	0	0	0	1	0	2	3	5	5	1	0
C12orf79	0	0	0	0	1	0	0	0	0	0	0	0	0	0	0	0	0	0	0	0	0	1
C14orf1	1	1	0	1	0	0	0	1	0	0	0	0	0	0	0	0	0	0	9	7	9	9
C14orf105	0	0	0	1	0	0	0	0	0	0	0	0	0	0	0	0	0	0	0	0	7	0
C14orf119	1	1	0	1	1	1	0	1	0	1	1	1	0	1	1	1	7	8	8	9	10	9
C14orf132	0	1	0	1	1	0	1	1	0	0	0	0	0	0	1	0	2	4	0	0	6	1
C14orf142	1	1	1	1	1	1	0	1	0	0	0	1	0	1	1	1	0	0	8	8	8	9
C14orf159	0	0	0	1	1	0	0	0	0	0	1	1	0	0	0	0	0	0	7	2	0	0
C14orf166	1	1	0	0	0	1	0	0	0	1	0	0	1	0	1	0	0	0	10	10	10	10
C14orf182	0	0	0	0	1	0	0	0	0	0	0	0	0	0	0	0	0	0	0	4	0	0
C14orf2	0	0	0	0	0	1	0	0	0	0	0	0	0	0	1	1	0	0	10	10	10	10
C14orf28	0	0	0	0	0	1	0	0	0	0	0	0	0	1	0	0	0	0	2	2	4	3
C14orf37	0	0	0	1	0	0	0	0	0	0	0	0	0	1	0	0	0	0	0	0	1	0
C14orf64	0	0	0	0	1	0	0	0	0	0	0	0	0	0	0	0	0	0	0	0	0	6
C14orf79	0	1	0	1	0	1	0	0	0	1	0	0	0	0	0	0	0	0	1	4	2	0
C14orf80	0	0	0	0	0	1	0	0	0	0	0	0	0	0	1	0	0	0	3	6	4	3
C14orf93	0	1	1	1	1	1	1	0	0	0	0	0	0	0	0	0	0	2	4	5	3	2
C15orf37	0	0	0	0	0	0	0	0	0	0	0	0	0	0	1	0	0	0	3	0	4	1
C15orf38	0	1	0	0	0	0	0	0	0	0	0	0	0	0	1	0	0	0	0	6	0	0
C15orf38-AP3S2	1	1	0	1	0	1	0	0	0	1	0	0	0	0	1	1	0	0	0	6	0	0
C15orf39	1	1	0	1	1	1	0	1	0	1	1	1	0	1	1	0	7	8	7	6	5	5
C15orf40	1	1	0	1	0	1	0	0	0	0	0	0	0	0	1	0	2	2	7	9	6	5
C15orf41	0	1	0	0	0	1	0	0	0	0	0	1	0	1	0	0	1	2	4	3	5	3
C15orf52	0	0	0	1	0	0	0	0	0	0	0	0	0	0	0	0	0	0	1	2	1	0
C15orf57	0	1	0	0	1	1	0	0	0	0	0	0	0	1	0	0	0	0	8	8	7	8
C15orf59	1	1	0	0	0	0	0	0	0	1	0	0	0	1	0	0	1	1	0	0	0	0
C15orf61	1	0	0	1	0	1	0	0	0	1	1	1	0	1	1	1	1	0	6	7	7	3
C15orf65	0	0	0	1	0	1	0	0	0	0	0	0	0	0	0	0	0	0	0	8	7	0
C16orf13	0	0	0	0	0	0	0	0	0	1	0	1	0	0	1	1	0	0	9	10	8	7
C16orf45	0	0	0	1	0	1	0	0	0	0	0	0	0	0	0	0	0	0	0	5	6	4
C16orf46	0	1	0	1	0	1	0	0	0	0	0	0	0	0	0	0	0	0	1	1	0	0
C16orf52	0	1	0	0	0	1	0	0	0	0	0	0	0	0	1	0	0	0	2	5	3	3
C16orf58	0	0	0	0	1	1	0	0	0	0	0	1	0	0	1	0	4	4	8	6	9	9
C16orf59	0	0	0	0	0	0	0	0	0	1	0	0	0	0	1	0	0	0	2	6	6	0
C16orf62	0	1	0	0	0	0	0	0	0	0	0	0	0	0	0	0	0	0	4	3	8	6
C16orf70	0	1	1	1	0	1	0	1	0	1	1	0	0	0	1	0	5	5	4	6	5	3
C16orf72	1	1	1	1	1	1	0	1	0	1	1	1	0	1	1	0	5	5	6	4	6	9
C16orf74	0	1	0	1	0	1	0	1	0	0	0	1	0	0	0	0	2	2	8	8	0	0
C16orf80	0	0	0	1	1	1	0	1	0	1	0	0	0	0	0	0	0	0	8	9	6	7
C16orf87	1	1	0	1	1	1	0	0	0	0	1	1	0	1	1	1	3	4	7	7	5	2
C16orf91	0	1	1	1	1	1	0	0	0	1	0	1	0	0	1	1	7	7	6	8	8	8
C16orf93	0	0	0	0	0	1	0	0	0	0	0	0	0	0	0	0	0	0	0	5	1	0
C16orf96	0	0	0	0	0	0	0	0	0	0	1	0	0	0	0	0	1	0	0	0	0	0
C17orf100	0	0	0	0	0	0	0	0	0	1	0	0	0	0	1	0	0	1	2	0	4	0
C17orf103	1	1	0	1	1	0	0	0	0	0	0	0	0	0	1	0	0	0	2	1	5	4
C17orf104	0	0	0	1	0	0	0	1	0	0	0	0	0	1	0	0	0	0	0	0	5	0
C17orf107	0	0	0	0	1	0	0	0	0	0	0	0	0	0	0	0	0	0	0	0	0	5
C17orf49	0	0	0	0	0	1	1	0	0	0	0	0	0	0	0	0	0	0	9	9	0	0
C17orf51	0	1	0	1	0	0	0	1	0	1	1	0	0	1	1	0	0	0	0	2	4	2
C17orf53	0	1	0	0	0	1	0	0	0	0	0	0	0	0	1	0	4	4	2	3	2	0
C17orf58	0	1	0	1	0	1	0	1	0	0	0	0	0	1	1	1	7	5	5	6	6	2
C17orf59	0	1	0	1	1	1	0	0	0	0	0	0	0	0	1	0	0	0	5	4	5	6
C17orf62	0	1	0	1	1	1	0	1	0	1	0	1	0	0	1	0	0	0	9	7	6	7
C17orf66	0	0	0	0	1	0	0	0	0	0	0	0	0	0	0	0	0	0	0	0	0	7
C17orf67	0	1	0	0	1	1	0	0	0	0	0	0	0	0	0	0	0	0	0	3	4	4
C17orf70	0	0	0	1	1	1	0	1	0	1	0	1	0	0	1	0	0	0	5	3	6	7
C17orf75	0	0	0	1	0	1	0	0	0	0	0	0	0	0	0	0	4	4	3	7	7	4
C17orf80	1	1	0	1	1	1	0	0	0	1	1	1	0	0	1	0	7	7	5	4	5	3
C17orf85	0	1	0	1	0	1	1	0	0	0	1	1	0	1	1	0	0	0	4	6	7	6
C17orf89	1	0	0	0	0	1	0	1	0	1	0	0	0	0	1	1	0	0	9	10	10	6
C17orf96	1	1	0	1	1	1	0	0	0	0	1	1	0	1	1	0	0	0	5	5	5	6
C17orf97	0	0	0	1	0	1	0	0	0	0	0	0	0	0	0	0	0	0	4	3	4	0
C18orf21	1	1	0	1	1	1	0	0	0	1	0	0	0	1	1	1	8	9	7	7	6	7
C18orf25	0	1	1	1	1	1	0	0	0	0	1	1	0	1	1	0	5	6	4	4	5	7
C18orf32	0	1	0	1	1	1	0	0	0	0	0	0	0	0	0	0	0	0	0	8	0	0
C18orf54	0	1	1	1	0	1	0	0	0	0	0	0	0	0	1	0	3	4	2	1	4	1
C18orf56	0	0	0	0	0	1	0	0	0	0	0	0	0	0	1	0	0	0	6	6	8	0
C18orf8	1	1	0	0	0	0	0	0	0	0	0	0	0	0	1	0	0	0	4	7	6	8
C19orf10	1	1	0	1	0	1	0	1	0	1	0	0	1	0	1	1	0	0	10	10	10	9
C19orf12	1	1	0	1	1	1	0	0	0	0	1	1	0	0	1	0	4	3	4	3	9	7
C19orf24	1	1	0	0	1	1	1	0	0	1	1	1	0	0	1	1	0	0	8	10	4	7
C19orf25	0	1	0	0	0	1	0	0	0	1	1	1	0	0	1	0	5	7	4	7	3	4
C19orf38	0	0	0	0	0	0	0	0	0	0	0	0	0	0	1	0	0	0	8	0	0	0
C19orf40	0	0	1	0	0	1	0	0	0	0	0	0	0	0	1	0	0	0	4	6	4	1
C19orf43	1	0	1	1	1	1	0	0	0	1	1	1	1	1	1	1	0	0	10	10	10	10
C19orf44	0	1	0	0	0	1	0	0	0	1	0	0	0	1	1	0	3	3	2	3	3	0
C19orf47	0	1	0	1	1	1	0	0	0	1	1	0	0	1	1	0	3	4	4	6	8	4
C19orf48	1	1	1	1	1	1	1	1	0	1	1	1	0	0	1	1	10	10	10	10	0	0
C19orf52	1	1	0	1	1	1	1	0	0	0	1	0	0	0	1	0	0	0	7	7	7	4
C19orf53	0	0	0	1	1	1	0	0	0	1	1	1	0	0	1	1	10	10	10	10	9	9
C19orf54	0	1	0	0	0	0	0	0	0	1	0	0	0	0	0	0	5	5	7	7	6	6
C19orf55	0	1	0	1	1	1	0	0	0	0	0	0	0	0	0	0	0	0	2	4	2	0
C19orf57	0	0	0	0	0	0	0	0	0	0	0	0	0	0	1	0	1	3	1	3	0	0
C19orf60	0	0	0	0	0	0	0	0	0	0	0	0	0	0	1	0	0	0	5	8	7	8
C19orf66	0	0	0	0	1	1	0	0	0	0	0	0	0	0	0	0	0	0	3	6	8	9
C19orf68	0	1	1	0	0	0	0	0	0	0	1	0	0	0	0	0	0	0	0	2	10	8
C19orf70	1	1	0	0	0	0	0	0	0	0	0	0	0	0	1	1	0	0	8	9	8	6
C19orf73	0	0	1	0	0	0	0	0	0	0	0	0	0	0	0	0	1	0	1	2	3	4
C19orf81	0	0	0	0	0	0	0	0	0	1	0	0	0	0	0	0	2	1	1	0	5	0
C19orf82	0	0	0	0	0	0	0	0	0	0	0	0	0	0	1	0	0	0	0	2	0	0
C1D	1	1	0	0	0	0	0	1	0	0	0	0	0	0	1	0	4	5	8	8	7	6
C1GALT1	1	1	0	1	1	1	0	0	0	0	0	1	0	1	0	0	3	4	4	5	7	8
C1GALT1C1	0	1	1	1	1	1	0	1	0	0	0	0	0	1	1	1	8	9	8	5	8	5
C1orf109	1	1	0	1	1	1	0	1	0	0	0	0	0	1	1	1	7	8	6	7	4	5
C1orf112	0	1	1	0	0	0	0	0	0	0	0	0	0	0	0	0	5	6	2	6	3	0
C1orf115	1	1	1	1	0	0	0	0	0	0	0	0	0	0	1	0	4	6	0	0	6	0
C1orf116	0	0	0	1	0	1	0	0	0	0	0	0	0	0	0	0	0	0	0	0	1	0
C1orf122	1	1	0	0	0	0	0	0	0	0	0	0	0	0	1	1	5	6	6	8	9	8
C1orf123	1	1	0	1	1	1	0	0	0	0	0	1	0	1	1	1	0	0	8	8	7	8
C1orf131	0	0	0	1	0	1	0	0	0	1	0	1	0	0	1	1	7	7	6	6	4	2
C1orf159	0	1	0	1	1	1	0	0	0	0	0	1	0	0	0	0	3	4	2	5	4	9
C1orf162	0	0	0	0	1	0	0	0	0	0	0	0	0	0	0	0	0	0	7	0	0	10
C1orf174	0	1	0	1	1	1	0	0	0	0	1	1	0	1	0	0	5	5	6	7	7	8
C1orf198	1	1	0	0	0	1	0	1	0	0	1	0	0	0	1	1	7	8	3	4	4	3
C1orf21	1	1	1	0	0	0	0	1	0	1	0	0	0	0	0	0	2	3	0	0	1	3
C1orf210	0	0	0	0	0	0	0	0	0	0	0	0	0	1	0	0	0	0	0	0	0	0
C1orf216	1	1	1	1	0	1	0	0	0	0	1	0	0	1	1	0	4	3	1	5	4	4
C1orf226	0	1	0	0	0	1	1	0	0	0	0	0	0	0	1	0	1	2	0	3	0	0
C1orf233	1	1	1	0	0	0	0	1	0	1	0	0	0	0	1	0	0	0	6	0	3	0
C1orf27	1	1	1	1	1	1	0	0	0	0	0	1	0	0	0	0	0	0	3	6	0	0
C1orf35	1	1	0	0	0	1	1	1	0	1	1	1	0	0	1	1	7	7	4	7	9	8
C1orf43	1	1	1	1	1	1	0	1	0	1	1	1	0	1	1	1	10	10	10	10	10	10
C1orf50	1	1	1	0	1	1	0	1	0	0	0	0	0	1	1	0	0	0	5	6	3	5
C1orf52	1	1	1	0	1	1	1	0	0	1	0	0	0	1	1	1	7	7	4	7	5	9
C1orf53	0	1	1	0	0	0	0	0	0	0	0	0	0	0	0	0	2	2	2	7	5	0
C1orf56	0	0	0	0	0	1	0	1	0	0	0	0	0	0	1	0	2	3	1	4	6	2
C1orf63	0	1	0	0	1	1	1	0	0	1	0	1	0	1	1	1	0	0	3	7	6	10
C1orf74	0	0	0	1	0	1	0	1	0	0	0	0	0	0	1	0	0	1	3	4	3	1
C1orf85	0	1	1	1	0	1	1	0	0	0	0	0	0	0	1	0	0	0	4	8	5	1
C1orf86	0	1	1	1	1	1	0	0	0	1	1	0	0	0	1	0	0	0	7	9	6	8
C1QBP	1	0	0	0	0	0	0	1	0	1	0	1	1	0	1	0	10	10	10	10	10	6
C1QL1	1	1	1	0	0	0	0	0	0	0	0	0	0	0	0	0	4	3	0	8	4	0
C1QTNF1	0	0	0	1	0	0	0	0	0	0	0	0	0	0	0	0	0	0	0	0	9	0
C1QTNF1-AS1	0	0	0	0	0	1	0	0	0	0	0	0	0	0	0	0	0	0	0	5	0	0
C1QTNF6	0	1	0	1	1	1	0	0	0	0	0	0	0	0	0	0	0	0	0	5	7	7
C1R	0	0	0	1	0	0	0	0	0	0	0	0	0	0	0	0	0	0	0	2	6	1
C1RL	0	0	0	1	1	1	0	0	0	0	0	1	0	1	0	0	0	0	4	5	6	4
C1S	0	0	0	1	0	0	0	0	0	0	0	0	0	1	0	0	0	0	0	1	8	0
C20orf112	0	0	0	1	1	0	0	0	0	0	0	0	0	0	0	0	0	0	2	4	9	9
C20orf194	0	0	0	0	0	0	0	0	0	0	0	0	0	0	1	0	1	1	3	0	4	2
C20orf196	0	0	0	0	0	0	0	0	0	0	0	0	0	1	1	0	0	0	5	3	4	4
C20orf197	0	0	0	0	0	0	0	0	0	0	0	1	0	0	0	0	0	0	3	0	0	0
C20orf24	1	0	0	0	1	1	0	0	0	1	0	0	0	1	0	0	0	0	10	10	0	0
C20orf27	0	0	0	0	0	0	0	0	0	0	0	0	1	0	1	1	10	9	9	9	8	3
C21orf119	1	1	1	0	0	1	0	0	0	1	0	0	0	0	1	1	0	0	3	5	4	0
C21orf2	0	0	0	0	0	0	0	0	0	0	0	0	0	0	1	0	0	0	3	4	2	6
C21orf33	1	0	0	1	1	1	0	1	0	1	1	1	0	1	1	1	0	0	10	9	3	4
C21orf58	0	1	0	1	0	1	0	1	0	1	1	1	0	0	0	0	5	5	1	4	4	0
C21orf59	1	0	0	0	0	1	0	0	0	0	0	0	0	0	1	1	0	0	8	9	9	7
C21orf67	0	1	0	1	0	0	0	0	0	0	0	0	0	0	1	0	0	0	1	1	2	0
C21orf91	1	1	0	1	1	1	0	0	0	0	1	0	0	1	0	0	4	4	6	4	0	0
C22orf29	0	1	0	0	0	1	0	0	0	0	0	1	0	0	0	0	0	0	4	5	0	0
C22orf34	0	0	0	0	0	0	0	0	0	0	0	1	0	0	0	0	0	0	1	0	0	0
C22orf39	1	1	0	1	0	1	0	1	0	0	1	0	0	0	1	1	6	5	7	7	7	6
C22orf46	1	1	0	1	1	1	0	0	0	0	0	1	0	0	1	0	5	3	2	3	2	5
C2CD2	0	0	0	1	0	1	0	0	0	0	0	0	0	0	0	0	0	0	1	3	5	2
C2CD2L	0	1	1	0	0	1	0	0	0	0	0	0	0	0	0	0	2	3	2	3	2	3
C2CD3	1	1	0	1	0	1	0	0	0	0	1	0	0	0	0	0	3	4	2	6	5	3
C2CD5	1	1	0	0	0	0	0	0	1	0	0	0	0	0	1	0	7	8	0	4	9	9
C2orf15	1	1	0	0	0	0	0	1	0	0	0	0	0	0	1	1	0	0	0	8	9	7
C2ORF15	0	0	0	0	0	0	0	0	0	0	0	0	0	1	0	0	0	0	0	3	0	0
C2orf27A	0	1	0	0	0	0	0	0	0	0	0	0	0	0	0	0	1	3	2	1	1	0
C2orf42	0	0	0	1	1	0	0	1	0	0	0	0	0	1	0	0	2	3	2	4	5	7
C2orf43	0	0	0	1	0	1	0	0	0	0	0	1	0	0	0	0	0	0	7	6	7	3
C2orf44	1	1	0	1	1	1	0	1	0	1	1	1	0	1	1	0	0	0	4	4	4	3
C2orf47	1	1	0	1	1	1	0	1	0	0	0	1	0	0	1	1	0	0	7	7	8	5
C2orf48	0	0	0	0	0	0	0	0	0	0	1	1	0	0	0	0	0	0	0	0	2	0
C2orf49	1	1	1	0	1	1	1	1	0	0	0	0	0	0	1	0	5	5	7	6	7	6
C2orf68	0	1	0	1	0	1	0	1	0	1	0	1	0	0	1	0	4	5	5	7	6	6
C2orf69	1	1	1	1	0	1	0	0	0	0	0	1	0	1	1	0	6	6	6	4	7	7
C2orf72	0	0	0	1	0	0	0	0	0	0	0	0	0	1	1	0	0	1	0	0	4	0
C2orf74	1	1	1	0	0	1	1	0	0	0	0	0	0	1	1	0	0	0	0	7	8	4
C2orf76	0	1	0	0	0	0	0	0	0	0	0	0	0	0	0	0	3	4	3	5	1	2
C2orf91	0	0	0	0	0	1	0	0	0	0	0	0	0	0	0	0	0	0	0	3	0	0
C3AR1	0	0	0	0	1	0	0	0	0	0	0	0	0	0	0	0	0	0	2	0	0	5
C3orf14	1	1	0	0	0	0	0	0	0	0	0	0	0	0	0	0	4	4	0	0	9	2
C3orf17	1	1	1	1	1	1	0	0	0	1	0	1	0	0	1	0	0	0	7	7	6	7
C3orf18	0	0	0	1	1	0	0	0	0	0	0	0	0	0	0	0	0	0	1	2	1	1
C3orf33	0	1	0	1	1	1	0	0	0	1	0	0	0	0	1	0	0	0	2	4	4	2
C3orf38	1	1	1	1	1	1	1	1	0	1	0	1	0	1	1	1	7	7	7	5	7	6
C3orf52	1	1	0	0	0	0	0	0	0	1	0	0	0	0	1	0	2	4	0	4	0	0
C3orf58	0	1	1	1	1	1	1	1	0	1	1	1	0	1	0	0	0	0	3	4	7	8
C3orf62	1	1	0	0	1	0	0	0	0	0	0	0	0	1	0	0	2	2	2	1	3	4
C3orf80	0	0	0	1	0	0	0	0	0	0	0	0	0	0	0	0	0	0	4	0	5	0
C4BPA	0	0	0	0	0	1	0	0	0	0	0	0	0	0	0	0	0	0	0	4	1	0
C4BPB	0	0	0	0	0	1	0	0	0	0	0	0	0	0	0	0	0	0	0	10	0	0
C4orf21	0	1	1	1	0	0	0	0	0	0	1	0	0	0	1	0	0	0	2	2	2	1
C4orf27	0	1	0	0	0	0	0	0	0	0	0	0	0	0	0	0	0	0	7	6	8	5
C4orf29	0	0	0	0	1	1	0	0	0	0	0	0	0	1	0	0	0	0	3	3	1	3
C4orf3	1	1	0	1	1	1	0	1	0	1	0	0	0	1	1	1	8	7	9	10	10	10
C4orf32	1	1	0	1	0	1	0	0	0	1	0	0	0	0	1	0	0	0	7	3	3	8
C4orf33	1	1	0	0	0	0	0	0	0	1	0	0	0	0	1	0	2	3	5	5	7	4
C4orf36	0	0	0	0	0	0	0	0	0	0	0	1	0	0	0	0	0	0	2	3	3	1
C4orf46	1	1	0	0	0	1	1	0	0	0	0	0	0	0	1	0	7	7	7	4	5	3
C5orf15	1	1	0	1	1	1	1	0	0	1	0	1	0	1	1	1	10	10	9	8	9	8
C5orf17	0	0	0	0	0	0	0	0	0	0	0	0	0	0	1	0	0	1	0	0	0	0
C5orf22	1	1	0	1	0	1	0	1	0	0	0	0	0	0	0	0	7	8	7	8	3	2
C5orf24	1	1	1	1	1	1	1	1	0	0	1	1	0	1	1	0	8	7	6	7	8	9
C5orf28	0	0	0	1	1	1	0	0	0	0	0	0	0	0	1	0	0	0	6	7	6	5
C5orf30	1	1	1	1	0	1	0	0	0	0	0	1	0	1	1	0	5	5	4	6	8	2
C5orf34	1	1	0	0	0	1	0	0	0	1	0	1	0	0	1	0	4	5	0	6	2	0
C5orf42	0	1	0	1	1	1	0	0	0	0	1	0	0	0	0	0	0	0	0	3	2	3
C5orf45	1	1	0	0	1	1	0	0	0	1	0	1	0	1	1	0	0	0	0	5	7	9
C5orf51	1	1	0	0	1	1	0	1	0	0	1	1	0	0	1	0	7	8	6	7	6	6
C5orf54	0	0	0	1	0	1	0	1	0	0	0	0	0	0	1	0	0	0	1	2	3	0
C5orf55	0	0	0	0	0	1	0	0	0	0	0	0	0	0	1	0	0	0	2	3	1	0
C6orf106	1	1	0	1	1	1	1	0	0	0	1	1	0	1	1	0	0	0	9	7	5	4
C6orf120	1	1	0	1	1	1	0	0	0	1	1	1	0	1	1	1	9	8	8	4	9	7
C6orf132	0	0	0	0	0	0	0	0	0	0	0	0	0	1	0	0	0	0	0	1	1	0
C6orf136	0	0	0	0	0	0	0	0	0	0	0	0	0	0	1	0	4	5	5	7	0	0
C6orf141	0	0	0	1	0	0	0	0	0	0	0	0	0	1	0	0	0	2	0	0	1	0
C6orf203	1	1	0	0	0	0	0	0	0	0	0	0	0	0	1	0	0	0	8	7	9	8
C6orf211	1	1	0	0	0	0	0	0	0	1	0	0	0	0	1	1	0	0	8	6	2	3
C6orf223	0	0	0	0	0	1	0	0	0	0	0	1	0	0	0	0	0	0	4	6	1	0
C6orf226	0	0	0	0	0	0	0	0	0	0	0	0	0	0	1	0	1	0	3	5	2	5
C6orf47	0	1	0	1	1	1	0	1	0	0	1	1	0	1	0	0	3	5	5	4	0	0
C6orf48	1	1	1	0	0	0	0	1	0	1	0	1	1	0	0	0	0	0	10	10	0	0
C6orf57	0	1	0	0	0	0	0	0	0	0	0	0	0	0	1	0	0	0	9	5	3	0
C6orf62	1	1	1	1	1	1	0	1	1	1	1	1	1	1	1	1	10	10	10	8	9	10
C6orf89	1	1	1	1	1	1	1	1	0	0	1	1	0	1	1	0	6	8	7	6	5	5
C7orf13	0	0	0	1	0	0	0	0	0	0	0	0	0	0	0	0	0	0	1	0	4	0
C7orf25	0	1	0	1	1	1	1	1	0	0	0	1	0	0	0	0	0	0	4	1	1	0
C7orf26	0	1	0	1	1	1	0	0	0	0	1	1	0	0	1	0	6	5	6	6	5	7
C7orf31	0	0	0	1	0	0	0	1	0	1	0	0	0	0	0	0	2	2	3	0	2	3
C7orf41	1	1	0	0	1	1	1	0	0	0	0	0	0	0	0	0	0	0	4	5	6	8
C7orf49	1	0	0	1	1	1	0	0	0	0	1	1	0	0	1	1	0	0	7	8	7	3
C7orf50	0	0	0	1	0	1	0	0	0	0	0	0	0	0	1	1	7	6	6	9	0	0
C7orf55	0	0	0	0	0	0	0	0	0	0	0	0	0	0	1	0	0	0	6	7	0	0
C7orf55-LUC7L2	1	1	1	0	0	1	1	0	0	1	1	0	0	1	1	0	0	0	0	8	0	0
C7orf60	1	1	0	0	0	0	0	0	0	0	0	0	0	0	0	0	0	0	4	0	5	7
C7orf73	0	0	0	0	0	1	0	0	0	1	0	1	0	1	1	1	0	0	7	10	10	7
C8orf33	1	1	1	0	0	0	0	1	0	1	0	0	0	0	1	1	9	10	9	8	5	3
C8orf37	0	0	0	0	0	0	0	0	0	0	0	0	0	1	0	0	0	0	1	1	5	3
C8orf4	0	0	0	1	0	1	0	0	0	0	0	0	0	1	1	0	0	0	0	9	10	0
C8orf44	0	0	0	0	1	0	0	0	0	0	0	0	0	0	0	0	0	0	1	2	0	0
C8orf44-SGK3	0	1	0	1	1	0	0	0	0	1	0	0	0	0	0	0	0	0	1	0	0	0
C8orf47	0	0	0	1	0	0	0	0	0	0	0	0	0	0	0	0	0	0	0	0	4	0
C8orf58	0	0	0	1	0	1	0	0	0	0	0	0	0	0	0	0	0	1	2	4	6	5
C8orf59	0	0	0	0	0	1	0	0	0	0	0	0	0	0	0	0	0	0	9	10	10	10
C8orf76	0	1	0	0	0	0	0	1	0	0	0	0	0	0	0	0	2	2	7	7	0	0
C8orf82	1	1	0	0	0	1	0	0	0	0	0	1	0	0	1	0	5	5	7	3	0	0
C9orf114	0	0	0	0	1	1	0	1	0	0	1	1	0	0	1	0	0	0	5	8	3	5
C9orf116	1	0	0	0	0	1	0	0	0	0	0	0	0	0	0	0	3	2	1	8	3	0
C9orf142	0	0	0	0	0	0	1	0	0	1	0	1	0	0	1	1	0	0	7	9	5	6
C9orf156	1	1	0	1	1	1	0	0	0	0	1	0	0	0	1	0	0	0	3	6	6	9
C9orf16	0	0	0	0	0	0	0	1	0	0	0	0	0	0	1	0	7	7	9	10	7	6
C9orf3	0	0	0	1	0	1	1	1	0	0	0	0	0	0	1	0	0	0	1	8	0	0
C9orf37	1	1	1	1	1	1	0	1	0	1	0	0	0	0	0	0	0	0	3	6	0	0
C9orf40	1	1	1	0	0	1	0	0	0	0	0	0	0	0	1	0	8	7	6	7	7	5
C9orf41	0	1	0	0	1	1	0	0	0	0	0	0	0	0	0	0	0	0	5	5	3	2
C9orf64	1	1	1	1	0	1	0	0	0	0	1	0	0	1	1	0	7	6	7	7	5	0
C9orf69	0	1	0	1	1	1	0	0	0	1	1	1	0	1	1	1	0	0	7	7	9	5
C9orf72	1	1	0	0	1	0	0	0	0	0	0	0	0	1	1	0	3	3	3	3	5	6
C9orf78	1	1	1	1	1	1	0	0	0	1	0	1	0	1	1	0	9	8	8	9	10	10
C9orf85	1	1	0	1	0	1	0	0	0	0	0	1	0	0	0	0	3	2	6	7	5	4
C9orf89	1	1	0	0	0	0	0	0	0	0	0	0	0	0	1	0	0	0	8	8	9	9
C9orf9	0	0	0	0	0	0	1	0	0	0	0	0	0	0	0	0	0	0	1	7	5	1
C9orf91	0	1	1	1	1	1	0	1	0	0	0	1	0	0	1	0	0	0	5	5	4	4
CA11	0	1	0	0	0	0	0	0	0	0	0	0	0	0	1	0	4	4	1	7	6	8
CA12	0	0	0	1	0	1	0	0	0	0	0	0	0	0	0	0	1	3	0	1	10	0
CA2	0	1	0	0	0	0	0	1	0	1	0	0	0	0	1	1	10	9	10	1	0	0
CA5B	1	1	0	1	1	1	0	0	0	0	0	1	0	0	1	0	0	0	2	2	5	8
CA8	0	0	0	0	0	0	0	1	0	0	0	1	0	0	1	0	4	2	0	0	6	0
CAAP1	1	1	0	1	1	1	0	1	1	0	0	1	0	0	1	0	6	7	0	5	8	6
CAB39	1	1	1	0	1	1	0	1	1	0	0	1	0	1	1	0	8	9	9	6	5	9
CABIN1	1	1	0	1	0	1	0	1	1	0	0	1	0	0	1	0	8	8	4	4	2	3
CABLES1	1	1	0	0	0	1	0	0	1	0	0	0	0	0	1	0	5	6	4	6	3	0
CABLES2	0	1	1	1	0	1	0	0	0	0	1	0	0	0	1	0	3	4	2	4	4	3
CABYR	0	1	0	1	0	0	0	1	0	1	0	0	0	0	1	0	3	3	0	0	5	2
CACFD1	0	0	0	0	0	0	0	0	0	0	0	0	0	0	1	0	1	3	0	2	7	6
CACHD1	0	1	0	1	1	0	1	1	0	1	1	0	0	1	1	0	6	6	0	0	0	0
CACNA1A	0	0	0	0	0	0	0	0	0	0	0	0	0	1	0	0	0	0	1	0	0	0
CACNA1D	0	0	0	0	0	0	0	0	0	0	0	0	0	1	0	0	0	0	0	0	2	0
CACNA1G	0	0	0	0	0	0	0	0	0	0	0	0	0	1	0	0	0	0	0	0	1	0
CACNA1H	1	1	0	1	0	0	0	0	0	1	0	0	0	0	1	0	2	4	0	0	5	1
CACNA2D1	0	1	1	0	0	0	1	0	0	0	0	0	0	0	0	0	2	3	0	2	4	0
CACNA2D2	1	1	0	0	0	0	0	0	0	0	0	0	0	0	0	0	1	2	0	0	2	4
CACNA2D3	0	1	0	0	0	1	0	0	0	0	0	0	0	0	0	0	0	1	0	0	0	0
CACNA2D4	0	0	0	0	0	0	0	0	0	0	0	0	0	1	0	0	0	0	8	0	0	4
CACNB1	0	0	0	0	1	1	0	0	0	0	0	0	0	0	0	0	0	0	2	2	6	8
CACNB2	0	0	0	0	0	0	0	0	0	0	0	0	0	1	0	0	0	0	0	0	1	0
CACNB3	0	0	0	0	0	1	0	0	0	0	0	0	0	0	1	0	2	3	1	6	4	4
CACNB4	0	0	0	0	0	0	0	0	0	0	0	1	0	0	0	0	1	1	0	0	0	0
CACNG6	0	0	0	0	0	0	0	0	0	0	0	0	0	1	0	0	0	0	0	0	1	0
CACNG8	0	1	0	0	0	0	0	0	0	0	0	0	0	0	0	0	1	0	0	0	0	0
CACTIN	0	1	0	1	0	1	0	0	0	1	0	1	0	0	1	0	4	5	0	6	5	6
CACUL1	1	1	1	1	0	1	0	0	0	1	1	1	0	1	1	0	6	6	0	6	9	9
CACYBP	0	0	0	0	0	1	0	1	0	0	0	0	1	1	1	1	10	10	9	10	10	8
CAD	1	1	0	0	0	0	1	0	0	1	1	0	0	0	1	0	9	9	7	8	9	7
CADM1	1	1	1	1	1	0	1	0	0	0	0	0	0	0	1	0	5	6	6	0	10	6
CADPS2	0	0	0	1	0	0	0	1	0	0	0	0	0	0	0	0	3	4	0	0	0	0
CALCB	1	0	0	0	0	0	0	1	0	0	0	0	0	0	0	0	2	4	0	0	0	0
CALCOCO1	0	0	0	1	1	1	0	1	0	0	0	0	0	0	1	0	3	4	5	6	8	10
CALCOCO2	0	1	1	0	0	1	1	0	0	0	0	0	0	0	0	0	8	8	9	8	10	9
CALD1	1	1	1	1	0	1	0	0	0	1	0	0	0	0	1	0	9	9	0	7	10	0
CALHM2	0	0	0	0	1	0	0	0	0	0	0	1	0	0	0	0	0	2	2	2	0	1
CALM1	1	1	1	1	1	1	0	1	0	1	0	1	1	1	1	1	10	10	9	10	10	10
CALM2	1	1	1	0	0	0	0	0	0	1	0	1	1	1	1	1	9	10	10	10	10	10
CALM3	1	0	0	1	1	1	1	0	0	1	1	1	0	0	1	1	10	10	10	9	10	8
CALML4	0	0	0	1	0	1	0	0	0	0	1	0	0	0	1	0	0	0	2	5	4	2
CALR	1	1	1	1	1	1	0	1	0	1	1	1	0	1	1	1	10	10	10	10	10	10
CALU	1	1	1	1	1	1	0	0	0	1	0	1	0	1	1	1	10	10	7	9	9	6
CAMK1D	0	0	0	1	1	1	0	0	0	0	0	0	0	1	0	0	1	1	2	2	5	5
CAMK2D	0	1	0	0	1	0	0	0	0	0	0	0	0	0	1	0	5	5	4	1	4	6
CAMK2G	1	1	1	1	1	1	0	1	1	1	0	1	0	0	1	0	6	6	5	6	6	7
CAMK2N1	0	1	0	1	1	0	0	0	0	0	0	0	0	1	0	0	5	3	0	3	10	7
CAMK2N2	0	1	0	0	0	1	0	0	0	0	0	0	0	0	1	0	0	0	2	7	4	1
CAMK4	0	0	0	0	1	0	0	0	0	0	0	0	0	0	0	0	0	1	0	0	0	0
CAMKK1	0	1	0	1	1	1	0	0	0	1	0	0	0	0	1	0	3	5	1	4	0	0
CAMKK2	1	1	0	1	1	1	0	1	0	0	0	1	0	0	1	0	7	7	9	5	7	6
CAMKMT	0	1	0	0	0	0	0	0	0	0	0	0	0	0	0	0	5	4	5	5	4	2
CAMLG	0	1	0	1	1	1	1	0	0	1	1	0	0	0	1	0	9	8	9	9	10	10
CAMSAP1	0	1	0	1	0	1	0	1	0	1	0	1	0	1	1	0	4	6	4	4	7	5
CAMSAP2	1	1	1	1	0	1	0	1	1	1	1	0	0	1	1	0	7	8	0	5	6	1
CAMSAP3	0	0	0	1	0	0	0	1	0	1	0	0	0	0	0	0	4	4	0	3	3	0
CAMTA1	1	1	0	0	0	1	0	0	0	0	0	0	0	1	0	0	4	3	8	10	8	7
CAMTA2	0	1	0	0	0	0	0	0	0	0	1	0	0	0	1	0	5	5	5	7	5	7
CAND1	1	1	1	1	1	1	0	1	1	1	1	1	0	1	1	0	9	9	8	9	9	9
CAND2	0	1	0	0	0	0	0	1	1	0	0	0	0	0	0	0	5	4	0	0	1	0
CANT1	1	1	0	1	1	1	1	1	0	1	1	1	0	0	1	0	8	8	7	6	7	8
CANX	1	1	0	1	1	1	0	1	0	1	0	1	0	1	1	1	10	10	10	10	10	10
CAP1	1	1	0	0	0	1	0	0	0	0	0	1	1	0	0	0	9	9	10	10	7	7
CAP2	0	1	0	0	0	0	0	1	0	1	0	0	0	0	0	0	4	4	0	2	9	0
CAPG	0	0	0	0	0	1	0	0	0	0	0	0	0	0	0	0	2	2	10	10	7	4
CAPN1	0	1	0	1	1	1	0	1	0	0	0	1	0	1	1	0	8	9	9	9	9	8
CAPN10	0	1	0	0	0	0	0	0	0	0	0	0	0	0	0	0	3	4	3	4	4	4
CAPN15	0	1	0	1	0	1	0	0	0	1	1	1	0	0	1	0	7	8	0	7	0	0
CAPN2	1	1	1	1	1	1	1	1	1	1	0	0	0	0	1	0	9	10	6	9	10	10
CAPN7	1	1	1	1	1	1	1	0	0	1	0	0	0	1	1	0	7	7	4	6	7	8
CAPNS1	1	1	0	0	0	0	0	1	0	0	0	1	0	1	1	1	10	10	10	10	10	9
CAPRIN1	1	1	1	0	0	1	0	1	0	1	0	1	1	1	1	0	10	10	9	10	9	8
CAPRIN2	0	1	0	1	1	0	0	0	0	0	0	0	0	0	0	0	3	3	0	3	7	7
CAPZA1	1	1	0	0	1	1	0	1	0	0	0	1	1	0	0	0	10	10	10	10	10	10
CAPZA2	1	1	0	0	0	1	0	0	0	1	1	1	0	0	0	0	8	8	9	9	7	6
CAPZB	0	0	0	0	0	1	1	1	0	1	0	0	0	1	0	0	10	10	10	10	10	10
CARD10	0	0	0	0	0	0	0	0	0	0	0	0	0	1	0	0	3	3	0	4	4	0
CARD11	0	0	0	0	0	0	0	0	0	0	0	0	0	1	0	0	0	0	0	0	0	7
CARD16	0	0	0	0	0	1	0	0	0	0	0	0	0	0	0	0	0	0	8	10	0	10
CARD6	0	0	0	1	0	1	0	0	0	0	0	0	0	0	0	0	0	1	4	4	7	4
CARD8	1	1	1	1	1	1	0	1	0	0	0	1	0	0	0	0	4	4	9	5	5	9
CARD9	0	0	0	0	0	0	0	0	0	1	0	1	0	0	0	0	0	0	1	0	0	0
CARF	0	0	0	0	1	0	0	0	0	0	0	0	0	0	0	0	0	0	0	0	1	2
CARHSP1	1	1	0	1	1	1	1	0	0	1	1	1	0	0	1	1	6	6	8	10	10	6
CARKD	1	1	0	1	1	1	1	0	0	1	0	0	0	0	1	0	0	0	8	5	6	5
CARM1	1	1	0	0	0	0	1	1	0	1	0	0	0	0	1	1	9	9	8	8	8	3
CARS	1	1	1	1	1	1	0	1	1	1	0	1	0	0	1	0	5	5	9	6	7	8
CARS2	1	0	0	0	0	1	0	0	0	0	0	0	0	0	0	0	7	4	8	8	6	8
CASC10	0	0	0	1	0	1	0	0	0	0	0	1	0	0	1	0	0	1	1	1	1	0
CASC3	1	1	0	1	1	1	0	1	0	1	1	0	0	0	1	0	9	10	7	7	8	9
CASC4	0	1	1	0	0	0	0	0	0	0	0	1	0	0	1	0	7	7	8	7	4	5
CASC5	1	1	0	1	0	1	1	1	0	0	1	1	0	1	0	0	0	0	3	3	3	0
CASD1	0	1	1	1	1	0	0	0	0	0	0	0	0	0	0	0	3	3	3	3	3	4
CASK	0	1	0	0	0	0	0	1	0	0	0	0	0	0	1	1	4	5	1	6	5	0
CASKIN1	0	0	0	0	0	0	0	0	0	0	0	0	0	0	1	0	0	1	0	0	1	0
CASKIN2	1	1	0	1	0	0	0	0	0	0	0	0	0	0	1	0	4	4	0	4	4	0
CASP10	0	0	0	1	0	0	0	0	0	0	0	0	0	0	0	0	0	2	3	1	1	5
CASP2	1	1	0	1	0	0	0	1	0	0	1	0	0	0	0	0	8	8	5	6	7	7
CASP3	0	1	1	0	1	0	0	1	0	1	0	0	0	1	0	0	6	7	7	4	5	4
CASP4	0	0	0	0	0	1	0	0	0	0	0	0	0	0	0	0	0	0	9	9	5	9
CASP6	0	1	0	1	0	1	0	0	0	0	0	0	0	0	1	0	6	5	3	7	7	3
CASP7	1	1	0	1	1	1	0	0	0	0	0	0	0	0	1	1	7	7	6	7	5	2
CASP8	0	0	1	1	1	1	0	0	0	0	0	1	0	1	0	0	4	7	5	6	10	10
CASP9	0	0	0	1	0	1	0	0	0	0	0	0	0	1	0	0	1	3	5	9	6	4
CASS4	0	0	0	0	1	0	0	0	0	0	0	0	0	1	0	0	0	0	1	0	0	3
CAST	1	1	0	0	0	1	1	1	0	1	0	0	0	0	1	0	8	9	7	9	10	10
CASZ1	0	0	0	0	1	0	0	0	0	0	0	0	0	0	0	0	0	0	1	2	3	5
CAT	0	0	0	0	0	0	0	0	1	0	0	0	0	0	0	0	7	7	9	8	8	6
CAV1	0	0	0	1	0	1	0	0	0	0	0	0	0	0	0	0	4	3	0	6	10	0
CAV2	0	0	0	1	0	0	0	0	0	0	0	0	0	0	1	0	4	4	0	8	9	0
CBFA2T2	1	1	0	1	1	1	0	0	0	1	0	0	0	1	1	0	2	2	2	3	4	7
CBFA2T3	0	0	0	0	0	0	0	0	0	0	0	0	0	1	0	0	0	0	4	0	0	0
CBFB	1	1	0	0	0	0	0	0	0	0	0	1	0	0	0	0	8	9	9	8	3	5
CBL	1	1	1	1	1	0	0	0	0	0	1	0	0	0	1	0	6	6	6	2	3	3
CBLB	0	1	0	1	1	1	0	0	0	0	0	0	0	1	0	0	2	2	3	2	5	8
CBLL1	1	1	1	1	1	1	0	0	0	1	1	0	0	0	1	0	7	6	7	6	5	5
CBLN2	0	0	0	0	0	0	0	0	0	0	0	0	0	1	0	0	0	0	0	0	0	0
CBR1	1	1	0	1	1	1	0	1	0	1	1	0	0	0	1	1	9	8	9	10	10	7
CBR3	0	0	0	1	1	1	0	0	0	0	0	0	0	0	0	0	1	0	5	5	5	5
CBR4	0	1	0	0	0	0	0	0	0	0	0	0	0	0	0	0	6	6	7	3	4	4
CBS	1	0	0	0	0	1	1	0	0	1	1	1	0	0	1	1	1	2	8	9	5	1
CBWD1	1	0	0	0	0	0	0	1	0	0	0	0	0	0	1	0	0	3	9	9	0	3
CBX1	1	1	0	1	0	1	0	1	0	0	1	0	0	1	0	0	10	10	8	8	7	4
CBX2	1	1	1	1	0	1	1	1	0	1	1	0	0	0	1	0	8	8	3	6	6	0
CBX3	1	0	1	0	0	0	0	0	0	1	0	0	1	1	1	1	10	10	10	10	8	6
CBX4	1	1	0	1	1	1	0	0	0	1	1	1	0	1	1	1	9	7	7	6	9	8
CBX5	1	1	1	1	1	1	1	1	0	1	1	1	0	1	1	1	8	8	7	7	0	0
CBX6	0	1	0	1	0	0	0	0	0	1	1	1	0	0	1	1	9	10	6	3	1	1
CBX7	1	1	0	0	0	0	0	0	0	0	0	0	0	0	1	0	1	1	1	1	3	9
CBX8	0	0	0	1	0	1	0	0	0	0	0	1	0	0	1	0	4	4	4	5	8	0
CBY1	1	1	0	0	0	1	1	0	0	0	1	0	0	0	0	0	8	6	3	8	7	2
CBY3	0	0	0	0	0	0	0	0	0	0	0	0	0	1	0	0	0	0	0	0	0	0
CC2D1A	0	0	0	0	0	1	0	1	0	0	0	0	0	0	1	0	7	7	4	6	3	2
CC2D1B	1	1	0	0	1	1	0	0	0	1	1	0	0	1	0	0	4	6	2	5	8	7
CCAR1	1	1	1	1	0	1	0	0	0	1	0	1	0	0	0	0	10	10	7	7	0	0
CCBE1	0	0	0	0	0	0	0	0	0	0	0	0	0	1	0	0	0	0	0	0	3	0
CCBL2	1	1	1	0	0	0	0	1	1	0	0	0	0	0	0	0	0	0	8	6	0	0
CCDC101	0	0	0	0	0	0	0	0	0	0	0	0	0	0	1	0	0	0	7	8	2	6
CCDC102A	0	0	0	0	1	1	0	0	0	0	0	0	0	0	1	0	3	4	2	2	1	1
CCDC103	0	0	0	0	0	1	0	0	0	0	0	0	0	0	0	0	0	0	0	2	2	0
CCDC104	1	1	0	0	0	1	0	0	0	0	0	0	0	0	1	0	0	0	6	8	9	8
CCDC106	0	0	0	0	0	0	0	0	0	0	0	0	0	0	1	0	5	6	2	5	9	6
CCDC107	1	1	0	1	1	1	1	0	0	0	0	0	0	1	0	0	1	0	4	5	8	9
CCDC109B	1	1	0	0	0	0	0	0	0	1	0	0	0	0	1	0	0	0	0	7	5	9
CCDC112	1	1	0	1	0	1	0	0	0	0	0	0	0	0	0	0	6	5	4	3	6	3
CCDC113	0	0	0	0	0	1	0	0	0	0	0	0	0	0	0	0	0	0	1	3	2	0
CCDC115	0	1	0	0	0	1	0	0	0	0	0	0	0	0	1	0	3	3	8	6	8	7
CCDC117	1	1	1	1	0	1	0	0	0	0	1	1	0	1	1	1	9	10	7	5	8	5
CCDC12	0	0	0	0	1	1	0	0	0	0	0	0	0	0	0	0	7	6	7	9	8	8
CCDC120	0	1	0	0	0	0	0	0	0	0	1	0	0	0	0	0	3	3	0	4	4	6
CCDC122	0	1	0	1	0	0	0	0	0	0	0	0	0	0	0	0	1	0	0	1	2	2
CCDC124	1	0	0	0	0	0	0	0	0	1	0	0	0	0	1	0	10	10	9	10	5	2
CCDC125	1	1	0	1	0	1	0	0	0	0	0	1	0	0	1	0	4	4	2	3	0	0
CCDC126	0	0	0	0	1	0	0	0	0	0	0	0	0	0	1	0	2	3	4	4	2	3
CCDC127	1	1	0	1	1	1	0	0	0	1	1	1	0	1	1	1	1	2	5	5	7	5
CCDC130	0	0	0	1	1	1	0	1	0	0	0	1	0	0	1	0	5	6	4	4	5	8
CCDC132	1	1	0	0	0	0	0	0	0	0	0	0	0	0	0	0	0	0	3	4	5	4
CCDC134	0	1	0	0	1	0	0	0	0	0	0	0	0	1	0	0	3	5	2	1	1	3
CCDC136	0	0	0	0	1	0	0	0	0	0	0	0	0	0	0	0	4	3	0	0	2	6
CCDC137	1	0	0	1	1	1	0	0	0	1	0	1	0	0	1	0	9	8	5	7	7	5
CCDC138	1	1	0	0	0	0	0	0	0	0	0	0	0	0	1	0	7	8	3	6	5	2
CCDC14	0	1	0	1	1	1	1	1	0	1	1	1	0	1	1	0	7	7	3	6	8	8
CCDC142	1	1	0	1	1	1	1	0	0	1	1	1	0	0	0	0	3	4	1	3	10	9
CCDC157	0	1	0	0	0	0	0	0	0	0	0	0	0	0	0	0	0	0	0	0	1	0
CCDC163P	0	1	1	0	0	0	0	0	0	0	0	0	0	0	0	0	0	0	2	3	3	3
CCDC169	0	0	0	0	0	0	0	0	0	0	0	1	0	0	0	0	0	0	5	3	0	0
CCDC174	1	1	0	0	1	0	0	0	0	0	0	1	0	1	1	0	5	4	0	4	6	9
CCDC176	0	1	0	1	0	0	0	0	0	0	0	0	0	0	0	0	0	0	0	2	3	2
CCDC18	1	1	0	0	0	0	0	0	0	0	0	0	0	0	0	0	5	5	2	3	6	5
CCDC181	1	1	1	0	0	0	0	1	0	1	0	0	0	0	1	0	6	5	0	0	1	0
CCDC22	0	0	0	0	0	0	0	0	0	0	0	0	0	0	1	0	6	6	6	5	4	6
CCDC23	1	1	0	0	1	1	0	1	0	0	0	0	0	0	1	0	0	0	7	7	6	6
CCDC24	0	0	0	0	0	1	0	0	0	0	0	0	0	0	0	0	0	0	0	3	3	0
CCDC25	1	1	1	1	0	1	0	0	0	0	0	0	0	1	0	0	6	6	7	7	8	6
CCDC28A	0	1	0	0	0	0	0	0	0	0	0	0	0	0	0	0	7	7	8	7	5	7
CCDC28B	0	0	0	0	0	0	0	0	0	0	0	0	0	0	1	0	6	5	7	0	3	4
CCDC3	0	0	1	0	0	0	0	0	0	0	0	0	0	0	0	0	4	5	0	0	8	9
CCDC34	1	1	0	0	0	1	0	1	0	1	0	0	0	0	0	0	7	8	4	7	10	6
CCDC40	0	0	0	1	0	0	1	0	0	0	0	0	0	0	0	0	0	0	0	1	4	2
CCDC41	0	1	0	0	0	1	0	0	0	0	0	0	0	0	0	0	0	0	4	3	3	3
CCDC43	0	1	0	1	1	1	0	1	0	0	0	0	0	1	1	0	9	8	8	8	10	8
CCDC47	1	1	1	1	1	1	0	1	0	1	0	0	0	1	1	1	10	10	8	8	9	7
CCDC50	1	1	0	0	0	1	0	0	0	1	1	0	0	1	1	0	3	5	3	7	8	4
CCDC51	1	1	0	0	0	1	0	0	0	0	1	0	0	0	1	1	7	8	7	8	5	1
CCDC53	1	1	0	0	0	0	0	0	0	0	0	0	0	0	0	0	0	0	5	8	3	5
CCDC57	0	1	0	0	1	1	0	0	0	0	0	1	0	0	0	0	5	3	3	9	2	6
CCDC58	1	1	0	0	0	0	0	0	0	0	0	0	0	0	0	0	10	9	6	10	8	3
CCDC59	1	0	0	1	1	1	0	0	0	0	0	0	0	1	1	0	8	8	8	9	9	10
CCDC6	1	1	1	1	1	1	0	1	1	1	0	0	0	0	1	0	8	8	5	6	3	2
CCDC62	0	0	0	0	0	0	0	0	0	0	0	0	0	1	0	0	0	0	0	0	0	3
CCDC64	0	0	0	0	1	0	0	0	0	0	0	0	0	0	0	0	0	0	0	2	3	9
CCDC66	0	1	1	0	1	1	0	0	0	0	0	0	0	0	0	0	8	7	2	5	4	5
CCDC69	0	0	0	0	1	0	0	0	0	0	0	0	0	0	0	0	2	4	6	0	2	8
CCDC71	0	1	0	1	1	1	0	0	0	1	1	1	0	1	1	0	7	6	7	6	3	3
CCDC71L	0	1	0	1	1	1	0	0	0	0	0	0	0	0	1	0	0	2	4	2	5	5
CCDC77	1	1	0	0	0	1	0	0	0	0	0	1	0	0	1	0	7	7	3	7	4	2
CCDC8	1	1	0	0	0	0	1	0	0	1	1	0	0	0	1	0	8	7	0	0	0	0
CCDC80	0	0	0	1	0	0	0	0	0	0	0	0	0	1	0	0	0	0	0	2	6	0
CCDC82	1	1	1	1	1	1	0	0	0	0	0	0	0	0	0	0	3	4	5	4	6	8
CCDC83	0	0	0	0	0	0	0	0	0	0	0	0	0	0	1	1	0	1	0	0	0	0
CCDC85B	0	0	0	1	1	1	0	0	0	1	1	1	1	0	1	0	9	9	7	9	8	8
CCDC85C	1	1	0	0	0	1	0	1	0	1	1	0	0	0	0	0	2	3	0	5	3	2
CCDC86	1	1	0	1	1	0	1	0	0	1	0	0	0	1	1	1	9	9	7	9	10	9
CCDC88A	1	1	1	1	0	1	0	1	1	1	1	1	0	1	1	0	7	7	4	5	8	6
CCDC88B	0	0	0	0	1	1	0	0	0	0	0	0	0	0	0	0	0	0	3	8	3	9
CCDC88C	1	1	0	1	1	1	0	0	0	0	0	1	0	0	0	0	1	3	3	3	6	8
CCDC90B	1	1	0	0	0	1	0	0	0	0	0	0	0	1	0	0	3	5	8	9	10	9
CCDC91	1	1	0	0	0	0	0	0	0	0	0	0	0	0	0	0	5	5	6	6	5	7
CCDC92	1	1	0	1	1	1	0	1	0	0	1	0	0	1	1	0	2	3	7	6	9	8
CCDC93	1	1	1	1	1	1	0	0	0	0	0	1	0	0	1	0	6	6	3	2	4	6
CCDC94	0	0	0	0	0	1	0	0	0	0	0	0	0	0	1	1	0	0	5	7	5	7
CCDC96	0	0	0	1	0	0	0	0	0	0	0	0	0	0	0	0	0	0	0	0	1	0
CCDC97	0	1	0	1	1	0	0	1	0	0	0	0	0	0	1	0	7	7	7	5	5	5
CCKBR	0	0	0	0	0	0	0	0	0	0	0	0	0	1	0	0	0	0	0	0	0	0
CCL2	0	0	0	0	0	0	0	0	0	0	0	0	0	1	0	0	0	0	0	0	10	8
CCL20	0	0	0	0	1	0	0	0	0	0	0	0	0	1	0	0	0	0	3	1	9	10
CCL28	0	0	0	0	1	0	0	0	0	0	0	0	0	0	0	0	0	0	6	0	1	2
CCL5	0	0	0	0	0	0	0	0	0	0	0	1	0	0	0	0	0	0	10	2	3	10
CCM2	1	1	0	1	1	1	1	0	0	1	0	1	0	0	1	0	2	3	7	6	9	9
CCNA2	1	1	0	0	0	1	0	0	0	1	0	0	0	1	1	0	10	10	9	8	8	1
CCNB1	0	0	0	1	0	1	0	1	0	1	0	0	0	1	1	0	10	10	9	10	10	1
CCNB1IP1	1	0	0	1	0	1	0	0	0	1	0	1	0	0	0	0	9	9	10	10	0	0
CCNB2	0	0	0	0	0	0	0	1	0	0	0	0	0	0	0	0	9	9	9	10	7	0
CCNC	1	1	1	0	0	1	0	1	0	0	0	1	0	0	1	1	9	10	10	8	9	8
CCND1	0	1	0	1	0	1	0	0	0	0	0	0	0	0	0	0	8	6	2	4	9	0
CCND2	1	1	0	0	1	0	0	0	0	0	0	1	0	0	1	0	7	7	8	0	0	8
CCND3	0	0	0	0	1	0	0	0	0	0	0	0	0	0	1	1	8	8	10	9	10	9
CCNDBP1	0	0	0	0	1	0	0	0	0	0	0	0	0	0	0	0	4	6	7	9	7	9
CCNE1	1	1	1	1	0	1	0	0	0	0	0	0	0	1	1	0	8	6	4	6	4	1
CCNE2	1	1	1	0	0	1	0	0	0	0	0	0	0	1	1	0	2	2	4	7	0	0
CCNF	0	1	0	1	0	1	1	1	0	1	0	1	0	1	0	0	8	8	5	5	4	1
CCNG1	1	1	0	1	1	1	0	1	0	1	0	1	0	1	1	1	10	10	10	9	9	9
CCNH	1	1	0	0	0	0	0	0	0	0	0	0	0	0	1	0	7	7	8	9	9	10
CCNI	1	1	1	0	0	1	0	1	0	1	1	1	1	0	0	0	10	10	10	9	1	5
CCNJ	1	1	0	1	1	0	1	1	0	1	0	0	0	0	1	0	7	7	3	2	3	3
CCNJL	0	0	0	1	0	1	0	0	0	0	0	0	0	0	0	0	0	0	0	1	3	1
CCNK	0	1	0	0	0	1	0	1	0	0	0	1	0	1	1	1	2	2	8	7	9	9
CCNL1	0	1	0	1	1	1	1	0	1	1	1	1	0	1	1	0	8	7	3	8	5	9
CCNL2	0	0	0	0	0	1	1	0	0	1	1	1	0	1	1	0	9	8	5	6	0	0
CCNO	0	0	0	1	0	1	0	0	0	0	0	0	0	0	0	0	2	2	0	4	5	0
CCNT1	1	1	1	1	1	1	0	1	0	1	1	1	0	1	1	0	7	8	7	4	8	10
CCNT2	1	1	1	1	1	1	1	1	0	0	0	0	0	1	1	0	5	6	4	3	6	8
CCNY	1	1	0	0	1	1	1	1	1	0	0	0	0	1	1	0	6	7	8	6	6	5
CCNYL1	0	1	0	1	1	0	0	1	0	0	0	0	0	0	1	0	4	5	6	3	0	0
CCP110	1	1	1	1	1	1	0	1	1	1	1	1	0	1	0	0	7	7	5	4	5	3
CCPG1	1	1	0	1	1	1	0	1	0	0	1	0	0	1	1	0	0	1	9	6	0	0
CCR1	0	0	0	0	1	0	0	0	0	0	0	1	0	0	0	0	0	0	9	0	0	4
CCR10	0	0	0	0	0	0	0	0	0	0	0	0	0	0	1	0	0	0	2	0	0	0
CCR3	0	0	0	0	0	1	0	0	0	0	0	0	0	0	0	0	0	0	4	0	0	0
CCR4	0	0	0	0	1	0	0	0	0	0	0	0	0	1	0	0	0	0	0	0	0	1
CCR7	0	0	0	0	1	0	0	0	0	0	0	0	0	1	0	0	0	0	0	0	1	10
CCRN4L	0	0	0	1	1	1	0	0	0	0	0	1	0	0	0	0	0	0	5	3	2	4
CCS	0	0	0	1	0	0	0	0	0	0	0	0	0	0	1	0	7	6	5	7	5	5
CCSAP	1	1	0	1	1	1	0	1	0	1	1	1	0	0	1	0	7	8	0	4	4	4
CCSER2	0	1	0	1	1	1	0	1	0	0	0	0	0	0	1	0	3	4	0	3	7	9
CCT2	1	1	0	0	0	0	1	1	0	1	0	1	1	0	0	0	10	10	10	10	9	10
CCT3	1	1	0	0	0	0	1	1	0	1	0	1	1	0	0	0	10	10	10	10	10	8
CCT4	1	1	1	1	0	1	0	0	0	1	0	0	1	0	1	1	10	10	10	10	10	10
CCT5	1	0	0	0	0	0	0	0	0	1	0	1	1	1	1	0	10	10	10	10	10	9
CCT6A	1	0	0	1	1	1	0	1	0	1	0	1	1	1	0	0	10	10	10	10	0	0
CCT7	1	0	0	0	0	0	0	1	0	1	0	0	1	0	0	0	10	10	10	10	10	9
CCT8	1	1	0	0	0	0	0	0	0	0	0	0	1	0	0	0	10	10	10	10	6	6
CCZ1	0	0	0	0	0	0	0	0	0	0	0	0	0	0	1	1	0	2	9	10	0	0
CCZ1B	0	0	0	0	0	0	1	0	0	0	0	0	0	0	0	0	0	2	9	8	0	0
CD109	0	0	0	1	0	1	0	0	0	0	0	0	0	0	1	0	2	2	7	3	8	4
CD14	0	0	0	0	1	0	0	0	0	0	0	0	0	0	0	0	0	0	0	0	1	3
CD151	0	0	0	0	0	0	0	0	0	1	0	1	0	0	1	1	9	10	8	9	8	3
CD160	0	0	0	0	1	0	0	0	0	0	0	0	0	0	0	0	0	0	0	0	0	6
CD164	1	1	1	1	1	1	0	1	1	1	1	1	1	1	1	1	10	10	10	10	9	10
CD180	0	0	0	0	0	0	0	0	0	0	0	0	0	1	0	0	0	0	8	0	0	0
CD2	0	0	0	0	1	0	0	0	0	0	0	0	0	0	0	0	0	0	0	0	0	10
CD200	0	0	0	0	1	0	0	0	0	0	0	0	0	1	0	0	0	0	0	0	0	10
CD200R1	0	0	0	0	1	0	0	0	0	0	0	0	0	1	0	0	0	0	0	0	1	7
CD226	0	0	0	0	1	0	0	0	0	0	0	0	0	0	0	0	0	0	0	0	0	8
CD247	0	0	0	0	1	0	0	0	0	0	0	0	0	0	0	0	0	0	0	0	0	10
CD248	0	0	0	0	1	0	0	0	0	0	0	0	0	0	0	0	0	0	0	0	0	6
CD274	0	0	0	1	1	0	0	0	0	0	0	0	0	0	0	0	0	0	0	0	1	7
CD276	1	1	1	1	0	1	0	1	0	1	0	0	0	0	1	0	8	9	0	8	8	4
CD28	0	0	0	0	1	0	0	0	0	0	0	0	0	0	0	0	0	0	0	0	0	10
CD2AP	1	1	0	0	0	0	0	0	0	0	0	0	0	0	0	0	7	8	5	6	8	7
CD2BP2	1	1	0	1	1	1	0	0	0	0	1	0	0	0	1	1	9	9	6	8	7	8
CD300A	0	0	0	0	0	0	0	0	0	0	0	1	0	0	0	0	0	0	8	0	0	8
CD302	0	1	1	0	0	0	0	0	0	0	0	0	0	0	0	0	1	1	8	0	0	0
CD320	0	0	0	0	0	1	1	0	0	1	1	0	0	0	1	1	9	9	0	10	3	4
CD33	0	0	0	0	0	0	0	0	0	0	0	1	0	0	0	0	0	0	9	4	0	1
CD3EAP	0	1	0	1	1	1	0	1	0	0	0	0	0	0	0	0	3	2	5	5	9	8
CD40	0	0	0	1	0	0	0	0	0	0	0	0	0	0	0	0	3	0	0	0	4	3
CD40LG	0	0	0	0	1	0	0	0	0	0	0	0	0	1	0	0	0	0	0	0	0	10
CD44	0	0	0	1	1	1	0	0	0	0	0	1	0	0	0	0	0	0	9	9	10	10
CD46	1	0	0	0	0	0	0	0	0	0	0	1	0	1	0	0	8	8	9	9	9	8
CD47	1	1	1	1	1	1	0	0	0	0	0	0	0	1	0	0	6	6	7	8	10	10
CD48	0	0	0	0	1	0	0	0	0	0	0	0	0	0	0	0	0	0	9	0	0	10
CD5	0	0	0	0	1	0	0	0	0	0	0	0	0	0	0	0	0	0	0	0	0	10
CD52	0	0	0	0	1	0	0	0	0	0	0	0	0	0	0	0	0	0	8	3	0	10
CD53	0	0	0	0	1	0	0	0	0	0	0	1	0	0	0	0	0	0	10	0	0	10
CD55	1	1	1	1	0	1	0	0	0	0	0	0	0	0	1	1	8	8	7	10	10	10
CD58	0	0	0	0	1	1	0	0	0	1	0	0	0	0	1	1	4	5	3	8	4	7
CD59	1	1	1	1	1	1	1	1	1	1	1	0	0	0	1	1	3	5	0	10	10	10
CD63	0	0	0	0	0	0	0	0	0	0	0	0	1	0	0	0	10	10	10	10	10	10
CD68	0	0	0	0	0	1	0	0	0	0	0	0	0	0	0	0	0	0	9	8	2	5
CD69	0	0	0	0	1	0	0	0	0	0	0	0	0	0	0	0	0	0	1	0	0	10
CD7	0	0	0	0	1	0	0	0	0	0	0	0	0	0	0	0	0	0	0	0	0	10
CD70	0	0	0	0	0	0	0	0	0	0	0	1	1	0	1	0	3	5	10	3	5	4
CD74	0	0	0	0	0	0	0	0	0	0	0	1	0	0	0	0	0	0	10	0	0	10
CD80	0	0	0	0	0	0	0	0	0	0	0	0	0	0	1	1	0	1	0	0	0	0
CD81	1	0	0	0	0	0	0	1	0	1	0	0	1	1	0	0	9	9	10	9	10	10
CD82	0	0	0	0	1	0	0	0	0	0	0	0	0	0	0	0	0	0	8	4	0	3
CD83	1	1	1	0	1	1	0	0	0	0	0	0	0	1	1	0	3	2	5	5	1	10
CD84	0	0	0	0	1	0	0	0	0	0	0	0	0	1	0	0	0	0	3	0	0	10
CD8A	0	0	0	0	1	0	0	0	0	0	0	0	0	0	0	0	0	0	1	0	0	10
CD8B	0	0	0	0	1	0	0	0	0	0	0	0	0	0	0	0	0	0	0	0	0	9
CD93	0	0	0	0	0	0	0	0	0	0	0	1	0	0	0	0	0	0	9	0	0	1
CD96	0	0	0	0	1	0	0	0	0	0	0	0	0	0	0	0	0	0	0	0	0	10
CD97	0	1	0	1	1	1	0	0	0	0	0	1	0	0	0	0	0	0	9	7	6	10
CD99	0	0	0	0	0	0	0	0	0	0	0	0	0	0	1	1	10	10	10	10	0	0
CD99L2	0	1	1	1	1	1	1	0	0	1	1	1	0	0	1	0	5	7	8	3	8	3
CDA	0	0	0	0	0	1	0	0	0	0	0	0	0	0	0	0	3	0	1	10	6	0
CDADC1	0	1	0	0	0	1	0	0	0	0	0	0	0	0	0	0	2	2	2	7	3	3
CDAN1	0	1	0	0	0	0	0	0	0	0	0	0	0	0	0	0	2	3	3	3	2	1
CDC123	0	0	1	1	0	1	0	0	0	0	0	0	0	0	1	1	10	10	10	10	10	8
CDC14A	0	0	0	1	1	1	0	0	0	0	0	0	0	0	0	0	1	5	3	0	2	6
CDC14B	1	1	1	1	0	0	0	0	0	0	0	0	0	1	1	0	5	7	2	3	3	1
CDC16	1	1	0	1	1	1	0	1	0	0	0	1	0	0	0	0	8	7	8	7	9	8
CDC23	1	1	0	0	0	0	1	1	0	1	0	0	0	0	1	0	9	9	7	8	8	6
CDC25A	1	1	1	1	0	1	1	1	0	1	1	1	0	1	1	1	10	10	5	7	4	0
CDC25B	0	0	0	1	1	1	0	0	0	0	0	1	0	0	1	0	8	8	5	7	9	8
CDC25C	0	0	0	1	0	1	1	1	0	0	0	1	0	0	1	0	6	7	3	5	4	0
CDC27	1	1	0	1	1	1	1	1	0	1	0	0	0	1	0	0	9	9	7	7	9	6
CDC34	1	1	0	1	0	1	0	0	0	1	1	0	0	0	1	1	9	10	8	9	9	6
CDC37	0	0	0	0	0	0	0	0	0	1	0	1	0	0	1	1	10	10	10	10	0	0
CDC37L1	0	1	0	1	0	1	0	0	0	0	0	0	0	1	0	0	2	4	4	4	8	7
CDC40	1	1	0	0	0	0	0	1	0	0	0	0	0	0	0	0	6	6	8	6	3	5
CDC42	1	1	0	0	0	0	0	1	0	0	0	0	0	0	1	1	0	0	10	10	10	10
CDC42BPA	1	1	1	1	0	1	0	1	0	0	1	0	0	1	1	0	7	7	0	3	4	0
CDC42BPB	1	1	1	1	0	1	1	1	0	0	1	0	0	0	0	0	7	6	2	6	3	0
CDC42BPG	0	0	0	0	0	1	0	0	0	0	0	0	0	0	0	0	0	0	0	1	0	0
CDC42EP1	1	0	1	1	0	1	1	0	0	1	1	1	0	0	1	1	10	10	3	8	7	0
CDC42EP2	0	1	0	1	0	1	0	0	0	0	0	0	0	0	1	0	0	0	1	5	4	0
CDC42EP3	0	0	1	1	1	1	0	0	0	0	1	1	0	0	1	0	2	2	9	4	7	10
CDC42EP4	1	1	1	1	0	1	1	1	0	1	1	0	0	0	1	0	7	7	3	7	10	2
CDC42SE1	1	1	0	1	1	1	0	1	1	0	1	1	0	0	1	0	8	9	9	7	10	10
CDC42SE2	1	1	0	1	1	1	1	0	0	0	0	1	0	0	1	0	4	5	9	5	7	10
CDC45	1	0	0	0	0	0	1	1	0	1	0	0	0	0	1	0	10	9	6	8	7	0
CDC5L	1	1	1	1	1	1	0	1	0	1	0	1	0	1	1	1	8	9	7	5	0	0
CDC6	1	1	0	0	0	1	0	0	0	0	0	0	0	0	1	0	8	9	6	9	7	0
CDC7	1	1	0	0	0	1	0	1	0	0	1	0	0	0	1	1	9	10	4	7	5	3
CDC73	1	1	1	1	0	1	0	0	0	1	0	1	0	0	0	0	7	8	6	6	0	0
CDCA2	1	1	0	1	0	1	0	0	0	0	0	0	0	0	0	0	5	7	4	4	7	0
CDCA3	0	1	0	1	0	1	0	1	0	0	0	1	0	0	1	0	7	8	5	9	9	0
CDCA4	1	0	0	1	0	1	1	0	0	0	1	1	0	1	1	1	8	7	7	8	7	4
CDCA5	1	0	0	1	0	1	0	0	0	1	1	0	0	0	1	1	9	10	8	9	6	0
CDCA7	0	0	0	0	0	1	0	1	0	0	0	0	0	0	1	1	10	9	8	8	9	0
CDCA7L	1	1	0	0	0	1	1	0	0	0	0	0	0	0	1	0	7	7	9	9	6	4
CDCA8	0	0	0	1	0	1	0	0	0	0	0	0	0	1	1	0	9	9	7	7	9	0
CDCP1	0	0	0	1	0	1	0	0	0	0	0	0	0	0	0	0	0	0	0	2	2	0
CDH1	0	0	0	1	0	0	0	0	0	0	0	0	0	1	0	0	0	0	0	0	7	0
CDH10	0	0	0	0	0	1	0	0	0	0	0	0	0	0	0	0	0	0	0	3	0	0
CDH12	0	0	0	0	0	0	0	0	0	0	0	0	0	1	0	0	0	3	0	0	0	0
CDH13	0	0	0	0	0	0	0	0	0	0	0	0	0	1	0	0	0	0	0	0	0	0
CDH2	1	1	1	1	0	0	0	0	1	0	1	0	0	1	1	0	2	9	0	0	6	0
CDH23	0	0	0	0	1	0	0	0	0	0	0	0	0	0	0	0	0	0	1	0	0	4
CDH3	0	0	0	0	0	0	0	0	0	0	0	0	0	0	1	1	0	0	0	0	1	0
CDH4	0	0	0	0	0	0	0	0	0	0	0	0	0	1	0	0	0	0	0	0	1	0
CDH7	0	0	0	0	0	0	0	0	0	0	0	0	0	1	0	0	0	0	0	0	0	0
CDHR1	0	0	0	0	1	0	0	0	0	0	0	0	0	0	0	0	0	1	0	0	0	0
CDIP1	1	1	0	0	0	1	1	0	0	0	0	0	0	0	1	1	6	8	0	6	6	7
CDIPT	1	1	1	0	0	0	0	0	0	1	0	0	0	1	0	0	9	10	8	8	10	9
CDK1	1	0	0	0	0	0	0	0	0	1	1	1	0	0	1	1	10	10	9	10	10	2
CDK10	0	0	0	1	1	1	0	0	1	0	0	0	0	0	0	0	6	5	5	8	5	4
CDK11A	0	1	0	0	0	0	1	0	0	0	0	0	0	0	1	0	0	0	6	4	0	0
CDK11B	0	0	0	0	0	0	0	1	0	0	0	0	0	0	1	0	6	7	6	7	0	0
CDK12	1	1	1	1	1	1	0	1	0	1	1	1	0	1	1	0	8	9	6	5	9	9
CDK13	1	1	0	1	1	1	1	1	0	1	1	1	0	1	1	0	5	6	6	5	7	8
CDK14	0	1	1	0	0	0	0	1	0	0	0	0	0	0	0	0	2	3	2	2	0	0
CDK16	1	1	0	1	0	1	1	0	0	1	1	1	0	0	1	0	10	10	5	9	9	6
CDK17	1	1	1	1	1	1	1	1	0	0	0	1	0	1	1	0	5	6	4	4	6	10
CDK18	0	1	0	0	0	1	0	1	0	0	0	0	0	1	1	0	5	4	3	6	3	3
CDK19	0	1	0	1	1	1	0	0	0	0	0	0	0	0	1	0	3	4	7	3	6	7
CDK2	1	0	0	1	0	1	1	0	0	0	1	0	0	1	1	1	9	9	7	10	7	7
CDK20	0	1	0	0	0	0	0	0	0	0	0	0	0	0	1	0	1	2	2	2	2	1
CDK2AP1	0	0	0	0	0	1	0	0	0	0	0	0	0	1	0	0	6	6	7	10	7	3
CDK2AP2	1	0	1	0	0	0	0	0	0	0	0	0	0	1	0	0	6	6	8	9	10	10
CDK4	1	1	0	1	0	0	1	1	0	1	0	1	0	1	1	0	9	10	10	10	10	9
CDK5	0	1	0	0	0	0	0	0	0	0	0	0	0	0	0	0	8	9	4	8	6	2
CDK5R1	1	1	1	0	1	0	0	1	0	0	1	0	0	1	1	0	2	3	1	0	3	2
CDK5R2	0	0	0	1	0	0	0	0	0	0	0	0	0	0	0	0	0	0	0	0	4	0
CDK5RAP1	0	0	0	0	0	0	0	0	0	0	0	0	0	0	1	0	7	7	5	8	4	3
CDK5RAP2	1	1	0	1	1	1	0	0	0	1	1	1	0	0	0	0	8	8	5	7	7	7
CDK5RAP3	0	0	0	0	0	0	0	0	0	0	1	0	0	0	1	0	4	2	7	9	6	8
CDK6	1	1	1	0	0	0	0	1	0	0	0	1	0	0	0	0	6	6	9	3	9	8
CDK7	0	0	0	0	0	0	0	1	0	0	0	0	0	0	0	0	7	8	7	9	0	0
CDK8	1	1	0	1	0	1	0	0	0	0	0	0	0	0	1	0	6	7	7	5	3	2
CDK9	1	1	0	1	1	1	0	1	0	0	0	1	0	1	0	0	7	7	7	9	2	1
CDKAL1	0	1	0	0	0	0	0	0	0	0	0	0	0	0	0	0	5	5	5	4	2	6
CDKL1	0	0	0	1	0	1	0	0	0	0	0	0	0	0	0	0	0	0	2	3	2	0
CDKL3	0	1	0	1	0	1	0	0	0	0	0	0	0	0	0	0	0	0	1	2	1	3
CDKL5	0	0	0	1	0	0	0	0	0	0	1	0	0	0	0	0	0	0	0	0	5	3
CDKN1A	1	1	1	0	0	0	0	1	0	0	0	1	0	0	1	1	6	8	10	9	10	10
CDKN1B	1	1	1	1	1	1	0	1	0	0	0	1	0	1	1	0	6	8	8	8	8	8
CDKN2A	0	0	0	0	0	0	0	0	0	0	0	0	0	0	1	1	10	10	0	10	0	2
CDKN2AIP	1	1	1	1	1	1	0	0	0	1	0	0	0	1	1	0	3	4	7	5	2	4
CDKN2AIPNL	0	1	0	0	0	0	0	1	0	0	0	0	0	0	1	1	9	8	9	9	8	3
CDKN2B	0	0	0	0	0	1	0	0	0	0	1	0	0	0	0	0	1	4	0	2	0	1
CDKN2C	0	1	0	1	0	1	1	1	0	1	0	1	0	0	1	1	6	9	10	9	7	2
CDKN2D	0	1	0	0	0	0	0	0	0	0	0	0	0	0	1	0	1	3	6	5	4	10
CDKN3	0	0	0	0	0	0	0	0	1	1	0	0	0	0	1	0	8	9	8	9	8	3
CDNF	0	0	0	0	0	0	0	0	0	0	0	0	0	1	0	0	0	0	2	0	1	0
CDO1	0	0	0	0	0	0	0	0	0	0	0	0	0	0	1	0	2	5	0	0	0	0
CDON	0	1	0	0	0	0	0	1	0	0	0	0	0	0	0	0	2	3	3	2	3	1
CDPF1	0	0	0	1	0	1	0	1	0	0	0	0	0	0	1	0	3	3	0	4	6	3
CDR2	1	1	1	1	1	1	0	1	0	1	1	0	0	0	1	0	0	0	5	5	10	10
CDR2L	1	1	0	1	0	1	0	0	0	0	1	0	0	0	1	0	7	6	2	6	9	0
CDRT4	0	0	0	1	1	1	0	0	0	0	0	0	0	0	0	0	0	0	0	1	1	1
CDS1	1	1	1	0	0	0	0	0	0	0	0	0	0	0	1	0	5	5	1	1	2	1
CDS2	1	1	0	1	1	1	0	1	0	0	0	0	0	0	1	0	5	5	3	7	8	7
CDT1	1	1	0	1	0	1	1	1	0	1	1	1	0	0	1	1	9	9	8	9	5	0
CDV3	1	1	1	1	1	1	0	1	0	1	1	0	0	1	1	1	10	10	9	9	7	8
CDX2	1	1	1	1	0	0	0	0	0	1	1	0	0	0	1	0	5	5	0	0	5	0
CDYL	1	1	0	1	1	1	0	0	0	0	1	1	0	1	1	0	6	7	8	7	8	6
CDYL2	0	0	0	0	0	1	0	0	0	0	0	0	0	0	0	0	0	2	0	4	1	1
CEACAM19	1	1	1	1	0	0	0	0	0	0	0	0	0	0	1	0	0	0	0	0	7	2
CEACAM21	0	0	0	0	1	0	0	0	0	0	0	0	0	0	0	0	0	0	4	0	0	0
CEACAM5	0	0	0	1	0	0	0	0	0	0	0	0	0	0	0	0	0	0	0	0	1	0
CEACAM6	0	0	0	1	0	0	0	0	0	0	0	0	0	0	0	0	0	0	0	0	8	0
CEBPA	1	1	0	1	1	1	0	1	0	1	1	1	1	0	1	0	1	2	10	2	7	4
CEBPB	0	1	0	1	1	1	0	0	0	1	1	0	0	1	1	1	5	3	8	9	10	9
CEBPD	0	0	0	1	1	1	0	0	0	0	0	0	1	1	1	0	2	1	9	4	10	4
CEBPG	1	1	1	1	1	1	0	1	0	1	1	0	0	1	1	1	8	8	9	7	9	9
CEBPZ	1	1	0	1	1	1	1	1	1	1	1	1	0	0	1	1	8	9	8	8	10	10
CECR2	1	1	0	0	0	0	0	0	0	0	1	0	0	1	0	0	4	4	1	0	0	0
CECR5	0	0	0	0	0	0	1	0	0	1	0	1	0	0	1	1	0	0	10	8	8	5
CELF1	1	0	0	0	0	1	0	1	0	1	0	1	0	0	1	0	9	9	6	7	8	8
CELF2	0	0	0	0	1	0	0	0	0	0	0	1	0	0	0	0	0	3	9	0	1	8
CELF6	0	1	0	0	0	0	0	0	0	0	0	0	0	0	1	0	0	0	0	0	0	1
CELSR1	1	1	1	1	0	1	0	0	0	0	0	0	0	0	0	0	2	4	0	2	6	0
CELSR2	1	1	0	1	0	1	1	0	0	1	0	0	0	1	0	0	3	5	1	3	2	0
CELSR3	1	1	0	1	0	0	0	0	0	0	1	0	0	1	1	0	3	0	1	1	0	0
CENPA	0	0	0	0	0	1	0	0	0	0	0	0	0	0	1	0	7	8	6	8	7	0
CENPB	0	0	0	1	1	1	1	1	0	1	1	1	0	0	1	1	9	8	9	6	10	8
CENPBD1	0	1	1	1	0	1	0	1	0	0	0	0	0	1	1	0	2	4	4	3	5	1
CENPC	0	1	0	0	0	0	0	0	0	0	0	1	0	0	0	0	3	3	0	2	5	8
CENPE	0	1	0	1	0	1	0	0	0	1	0	1	0	0	0	0	8	8	2	1	9	4
CENPF	1	1	0	1	0	1	1	1	0	1	1	1	0	1	1	0	9	10	5	6	10	3
CENPH	1	0	0	0	0	0	1	0	0	0	0	0	0	0	1	0	9	9	8	9	0	0
CENPI	0	1	1	1	0	1	0	0	0	1	0	1	0	0	0	0	7	8	2	5	4	0
CENPJ	1	1	0	1	0	1	0	0	0	1	0	1	0	1	1	0	5	6	3	2	5	2
CENPK	0	1	1	1	1	1	0	0	0	0	0	0	0	1	1	1	8	9	5	8	5	7
CENPL	1	1	1	1	1	1	0	1	0	1	1	1	0	1	0	0	5	6	5	6	3	2
CENPM	0	0	0	0	0	0	0	0	0	0	0	0	0	0	1	1	9	9	7	9	5	4
CENPN	1	1	0	0	0	1	0	0	0	0	0	0	0	0	1	0	6	6	5	10	9	7
CENPO	1	1	1	1	0	1	1	1	0	1	1	0	0	0	1	0	5	6	4	5	5	1
CENPP	1	1	1	0	0	1	0	0	0	0	0	0	0	0	1	0	0	1	3	2	3	2
CENPQ	1	1	1	0	0	0	0	0	0	1	0	0	0	0	0	0	6	7	5	7	7	4
CENPV	0	1	0	1	0	1	0	0	0	0	0	0	0	0	1	1	8	8	9	10	10	8
CENPW	1	0	0	0	0	0	0	0	0	0	0	1	0	0	0	0	10	10	10	9	5	1
CEP104	1	1	1	0	0	1	0	1	0	0	1	0	0	0	0	0	5	6	3	5	3	3
CEP112	0	0	0	0	0	0	0	0	0	0	0	0	0	1	1	1	2	2	0	1	7	1
CEP120	1	1	1	1	1	1	0	0	0	0	0	0	0	0	1	0	5	5	5	3	6	9
CEP128	0	0	0	0	0	0	0	0	0	0	0	1	0	1	0	0	4	4	3	3	4	2
CEP135	1	1	0	1	1	1	0	0	0	0	0	0	0	0	0	0	6	6	2	2	3	3
CEP152	0	1	0	1	1	1	1	0	0	1	0	1	0	0	0	0	3	4	2	4	5	3
CEP164	1	1	0	1	1	0	0	0	0	1	1	0	0	0	0	0	4	5	3	3	2	2
CEP170	1	1	0	0	0	0	1	1	0	0	1	1	0	1	1	0	5	7	7	6	3	3
CEP170B	1	1	1	1	0	1	0	0	0	0	1	0	0	0	1	0	4	6	0	2	9	5
CEP19	0	1	0	0	0	0	0	0	0	0	0	0	0	1	1	0	2	4	2	3	3	4
CEP192	0	1	0	1	1	1	0	0	0	0	0	0	0	0	0	0	3	4	3	4	5	6
CEP250	1	1	0	1	0	1	0	0	0	0	1	1	0	0	0	0	4	3	3	4	8	8
CEP290	1	1	1	0	0	0	1	0	0	0	0	0	0	0	0	0	5	5	1	3	8	8
CEP350	1	1	1	1	1	1	1	0	0	0	1	1	0	0	1	0	5	6	4	3	8	9
CEP41	1	1	1	1	0	0	0	0	0	0	0	0	0	0	1	0	3	2	3	5	5	2
CEP44	1	1	0	1	0	1	0	0	0	1	0	0	0	0	0	0	5	6	4	4	2	3
CEP55	1	1	0	0	0	1	0	0	0	0	0	0	0	0	0	0	9	9	6	8	8	0
CEP57	1	1	1	1	1	1	1	1	0	1	0	1	0	1	1	0	9	9	9	7	6	9
CEP57L1	0	1	0	0	0	1	0	0	0	1	0	0	0	0	0	0	3	4	6	8	5	2
CEP63	0	1	0	0	0	0	1	0	0	1	0	0	0	0	0	0	1	2	4	6	4	5
CEP68	1	1	1	1	0	0	0	1	0	1	0	0	0	0	0	0	4	4	3	2	5	5
CEP70	1	1	0	0	0	0	0	0	0	0	0	0	0	0	0	0	6	6	5	5	4	4
CEP72	0	0	0	0	1	1	0	0	1	0	0	1	0	0	0	0	4	5	3	5	5	3
CEP76	0	1	0	0	0	0	0	0	0	0	0	0	0	0	0	0	2	4	4	6	4	4
CEP78	1	1	0	1	1	1	1	1	0	0	0	1	0	0	0	0	5	5	3	6	6	4
CEP85	1	1	0	1	0	1	0	0	1	0	0	0	0	1	1	0	7	8	6	5	3	3
CEP85L	0	1	1	0	1	0	0	0	0	1	1	0	0	1	0	0	2	4	5	0	3	8
CEP95	1	1	0	0	0	0	0	1	0	1	0	0	0	0	1	0	8	6	4	7	7	9
CEP97	1	1	0	1	0	0	0	1	0	0	1	0	0	1	0	0	5	4	4	2	4	3
CEPT1	1	1	0	0	1	1	0	0	0	0	0	1	0	1	0	0	5	5	9	6	3	4
CERCAM	0	0	0	0	0	0	0	0	0	1	0	0	0	0	0	0	6	5	5	1	7	0
CERK	1	1	1	0	0	1	0	1	1	0	1	0	0	1	1	0	7	9	7	5	4	9
CERS1	0	1	0	0	0	1	0	0	0	1	0	0	0	0	0	0	2	3	2	2	0	0
CERS2	1	0	0	1	1	1	0	0	0	1	1	1	0	1	1	1	9	10	10	10	10	9
CERS4	0	1	0	0	0	0	0	0	0	0	0	0	0	1	0	0	3	3	4	1	0	1
CERS5	0	1	0	1	1	1	0	0	0	0	0	1	0	0	0	0	7	5	8	7	2	5
CERS6	1	1	1	1	0	0	0	0	0	0	0	0	0	0	1	0	5	6	8	0	0	0
CES1	0	0	0	0	0	0	0	0	0	0	0	1	0	0	0	0	0	0	10	7	0	0
CES2	0	0	0	0	1	1	0	1	1	0	0	0	0	0	0	0	5	6	7	5	6	6
CES3	0	1	0	0	0	0	1	0	0	0	0	0	0	0	1	0	3	4	1	1	2	0
CETN2	1	1	0	0	0	1	0	1	0	1	0	0	0	0	1	1	9	9	6	9	8	4
CETN3	1	0	0	0	0	0	0	0	0	0	0	0	0	0	1	1	6	6	7	8	8	5
CFD	0	0	0	0	0	0	0	0	0	0	0	1	1	0	1	0	4	2	10	8	6	1
CFL1	1	0	0	0	0	0	0	0	0	1	0	1	1	0	1	1	10	10	10	10	10	10
CFL2	1	1	0	1	0	1	0	0	0	1	1	0	0	1	1	1	9	9	3	9	9	3
CFLAR	0	0	0	1	1	1	0	0	0	0	0	0	0	1	0	0	0	0	5	5	10	10
CGA	0	0	0	0	0	1	0	0	0	0	0	0	0	0	0	0	0	0	0	10	4	0
CGGBP1	1	1	1	1	1	1	0	1	0	1	1	1	0	1	1	1	9	10	9	7	9	10
CGN	0	0	0	0	0	0	0	0	0	1	0	0	0	1	0	0	5	5	0	0	5	1
CGRRF1	1	1	0	1	1	1	0	0	0	0	0	0	0	0	1	0	2	4	3	5	3	4
CHAC1	1	1	1	0	1	1	0	1	0	1	1	0	0	0	1	1	2	2	7	6	5	10
CHAC2	1	1	0	0	0	1	0	0	0	0	0	0	0	0	0	0	7	7	5	8	5	1
CHAF1A	1	1	1	1	0	1	1	1	0	1	1	1	0	0	1	0	9	9	5	8	7	4
CHAF1B	1	1	0	1	0	1	0	1	0	1	0	1	0	0	1	0	8	7	4	8	4	1
CHAMP1	1	1	1	1	1	1	0	1	0	0	1	1	0	0	0	0	6	5	8	6	6	5
CHCHD1	1	1	1	1	1	1	0	1	0	1	0	1	0	0	1	1	8	8	9	10	9	8
CHCHD10	1	1	0	0	0	0	0	0	0	0	0	0	1	0	1	0	10	9	10	10	10	8
CHCHD2	1	0	0	0	0	0	0	1	0	0	0	0	1	0	0	0	10	10	10	10	9	9
CHCHD3	1	1	0	1	1	1	1	1	0	1	0	0	0	1	1	0	10	10	9	9	10	10
CHCHD4	1	1	0	1	0	1	0	0	0	0	1	1	0	1	1	1	8	7	8	8	7	4
CHCHD5	1	1	0	1	1	1	0	0	0	0	0	0	0	0	0	0	2	0	8	8	6	2
CHCHD6	0	0	0	0	0	0	0	0	0	0	0	0	0	0	1	0	6	6	2	7	2	1
CHCHD7	1	1	0	0	1	1	1	0	0	1	0	1	0	1	1	0	7	7	6	9	9	9
CHD1	1	1	0	1	1	1	1	1	0	1	1	0	0	1	1	0	8	8	5	6	8	10
CHD1L	0	1	0	0	0	0	0	0	0	1	0	0	0	0	0	0	9	9	8	7	8	8
CHD2	1	1	1	1	1	1	1	0	0	1	1	1	0	0	1	1	5	6	5	5	9	9
CHD3	1	1	0	1	0	1	0	0	0	0	0	1	0	0	1	0	8	9	8	6	0	0
CHD4	0	0	0	0	1	1	1	1	0	1	1	1	0	1	0	0	4	4	9	8	0	0
CHD6	1	1	1	1	1	1	1	0	0	1	1	1	0	0	1	0	5	5	3	2	5	6
CHD7	1	1	0	1	1	1	0	0	0	1	1	1	0	1	1	0	6	6	3	3	5	4
CHD8	1	1	1	1	1	1	0	0	0	1	1	0	0	1	1	0	8	9	5	7	0	0
CHD9	1	1	1	1	1	1	0	1	0	0	1	1	0	0	1	0	3	4	4	5	5	6
CHDH	1	1	0	0	0	0	1	0	0	0	0	0	0	0	1	0	2	2	0	1	4	0
CHEK1	1	1	0	0	0	1	0	1	0	0	0	1	0	0	1	0	7	8	6	8	8	2
CHEK2	0	0	0	0	0	0	0	1	0	0	0	0	0	0	1	0	8	7	5	7	1	0
CHERP	1	1	1	1	1	1	1	1	0	1	1	1	0	1	1	0	9	8	7	7	7	7
CHFR	1	1	0	0	0	0	0	1	0	0	0	0	0	0	0	0	0	2	0	0	6	7
CHGB	0	0	0	1	0	0	0	0	0	0	0	0	0	0	0	0	0	0	0	0	7	0
CHI3L1	0	0	0	0	0	0	0	0	0	0	0	1	0	0	0	0	0	0	10	0	0	0
CHIC1	0	1	0	0	0	0	0	0	0	0	0	0	0	0	0	0	1	2	0	2	6	4
CHIC2	0	1	0	0	0	0	0	0	0	0	0	0	0	0	0	0	4	5	5	5	1	6
CHID1	0	1	0	0	0	0	1	1	0	0	1	0	0	0	1	0	7	7	7	7	8	5
CHKA	1	1	1	0	0	1	0	0	0	0	0	0	0	0	1	0	5	6	5	8	5	7
CHKB	0	0	0	0	0	0	0	0	0	0	0	0	0	0	1	0	0	0	3	5	0	0
CHL1	0	0	0	1	0	0	0	0	0	0	0	0	0	0	0	0	0	0	0	0	2	0
CHM	0	1	1	1	1	1	1	1	0	1	0	1	0	0	1	0	8	5	4	6	5	4
CHML	1	1	1	1	1	1	1	1	1	1	1	1	0	0	1	0	7	8	5	5	0	0
CHMP1A	1	1	0	1	1	1	1	0	0	0	1	1	0	0	1	1	9	9	8	8	5	5
CHMP1B	1	1	1	1	1	1	0	1	0	1	1	1	0	1	1	1	4	4	9	9	0	0
CHMP2B	1	1	0	0	0	0	1	0	0	1	0	0	0	0	1	1	9	9	6	7	10	9
[truncated: 10,393 more rows]
